# Supplementary material for: Tissue-specific transcriptome and metabolome analyses reveal candidate genes for lignan biosynthesis in the medicinal plant Schisandra sphenanthera
Source: BMC Genomics. 2023 Oct 11;24:607. doi: 10.1186/s12864-023-09628-3 (PMC10568845; doi:10.1186/s12864-023-09628-3)
Supplement: Supplementary file 2 — Supplementary Material 2 [file 12864_2023_9628_MOESM2_ESM.xlsx]

## Sheet: Table S1
Table S1. Overview of the quality of read.
Sample	Raw reads (bp)	Raw Base	Clean reads (bp)	Clean Base	Effective rate	Error rate	Q20	Q30	GC content
Root-1	45057092	13.52G	43113564	12.93G	0.9569	0.0003	0.9735	0.93	0.4595
Root-2	20474444	6.14G	19458372	5.84G	0.9504	0.0003	0.9717	0.9251	0.4616
Root-3	23930355	7.18G	22547675	3.76G	0.9422	0.0003	0.9706	0.9218	0.4608
Stem-1	25167146	7.55G	24364857	7.31G	0.9681	0.0003	0.9736	0.9269	0.4627
Stem-2	41697961	12.51G	39484040	11.85G	0.9469	0.0003	0.9699	0.9198	0.4542
Stem-3	27994001	8.40G	27027326	8.11G	0.9655	0.0003	0.9712	0.9221	0.46
Leaf-1	36440509	10.93G	34779638	10.43G	0.9544	0.0003	0.9753	0.9334	0.4673
Leaf-2	20097220	6.03G	19058783	5.72G	0.9483	0.0003	0.9742	0.9289	0.4625
Leaf-3	24115705	7.23G	23140251	6.94G	0.9596	0.0003	0.9745	0.93	0.4691
Fruit-1	20593955	6.18G	19938939	5.98G	0.9682	0.0003	0.9671	0.9121	0.4659
Fruit-2	26309759	7.89G	25030998	7.51G	0.9514	0.0003	0.9734	0.9272	0.4641
Fruit-3	21855555	6.56G	20994117	6.30G	0.9606	0.0003	0.9706	0.9191	0.4636
Q20 and Q30 represent the percentage of bases with Qphred value no less than 20 and 30, respectively. For each sample, biological triplicates are shown as -1, -2, and -3 in the table.

## Sheet: Table S2
Table S2. Summary of the sequencing and assembly results.
Parameter	Transcript	Unigene
Total number	167972229	91215760
Mean length (bp)	752	595
Min length (bp)	186	201
Max length (bp)	14668	14668
N50 (bp)	1304	896
N90 (bp)	284	255
N50 and N90 represent the size of contig/scaffold that is larger than 50% and 90% of the total lengths in the assembly, respectively, to assess connectedness.

## Sheet: Table S3
Table S3. Length of each assembled unigene.
Distribution	Transcript	Unigene
200~300	76488	67591
300~400	35084	27072
400~500	20556	13976
500~600	13049	7947
600~700	9733	5477
700~800	7540	3968
800~900	6045	3022
900~1000	5316	2556
1000~1100	4577	2094
1100~1200	4066	1849
1200~1300	3810	1690
1300~1400	3365	1475
1400~1500	3207	1416
1500~1600	2862	1255
1600~1700	2657	1145
1700~1800	2522	1129
1800~1900	2345	984
1900~2000	2018	891
≧2000	17978	7822

## Sheet: Table S4
Table S4. Number of gene annotations according to different databases.
Databases	Number	Ratio	300 ≤ Length <1000	Length ≥ 1000
NR annotation	35811	0.2335	17793	18018
Swissprot annotation	41134	0.27	22012	19122
GO annotation	18841	0.1229	6221	12620
KOG annotation	41443	0.2702	22215	19228
KEGG annotation	10597	0.0691	2703	7894
Pfam annotation	31857	0.2077	14978	16879
All annotated unigenes	41541	0.2709	22295	19245
Unigene	153359	1	131609	21750

## Sheet: Table S5
Table S5. Distribution of significant blast hit species with respect to identified unigenes.
Species	Code	Number	Ratio
Cinnamomum micranthum f. kanehirae	A	2943	0.0821895
Nelumbo nucifera	B	2342	0.0654126
Amborella trichopoda	C	2342	0.0654126
Macleaya cordata	D	1620	0.0452466
Vitis vinifera	E	1183	0.0330452
Phoenix dactylifera	F	965	0.0269446
Elaeis guineensis	G	813	0.022708
Aquilegia coerulea	H	716	0.0199966
Papaver somniferum	I	674	0.0188104
Asparagus officinalis	J	552	0.0154211
Camellia sinensis	K	528	0.0147433
Ananas comosus	L	461	0.0128792
Eucalyptus grandis	M	455	0.0127097
Actinidia chinensis var. chinensis	N	394	0.0110151
Olea europaea var. sylvestris	O	382	0.0106762
Juglans regia	P	376	0.0105067
Populus trichocarpa	Q	346	0.00965938
Malus domestica	R	346	0.00965938
Musa balbisiana	S	340	0.00948992
Theobroma cacao	T	328	0.00915099
Prunus persica	U	310	0.0086426
Others	V	17395	0.48568

## Sheet: Table S6
Table S6. Gene Ontology terms of unigenes.
Ontology	ID	Description	Number	GeneRatio	geneID
Biological Process	GO:0006468	protein phosphorylation	1151	1151/18841	TRINITY_DN100628_c0_g1_i1|TRINITY_DN1016_c0_g1_i17|TRINITY_DN101999_c0_g1_i1|TRINITY_DN10205_c0_g1_i2|TRINITY_DN10225_c0_g1_i2|TRINITY_DN10243_c1_g2_i5|TRINITY_DN10275_c1_g1_i4|TRINITY_DN10280_c0_g1_i3|TRINITY_DN10291_c1_g1_i5|TRINITY_DN103176_c0_g1_i1|TRINITY_DN10338_c0_g1_i1|TRINITY_DN10338_c0_g2_i1|TRINITY_DN10338_c1_g1_i1|TRINITY_DN10356_c0_g1_i1|TRINITY_DN10357_c0_g1_i18|TRINITY_DN10372_c1_g…
Biological Process	GO:0006355	regulation of transcription, DNA-templated	619	619/18841	TRINITY_DN1_c9_g1_i2|TRINITY_DN1012_c0_g1_i3|TRINITY_DN101476_c0_g1_i1|TRINITY_DN101835_c0_g1_i2|TRINITY_DN10219_c0_g1_i8|TRINITY_DN10219_c0_g1_i8|TRINITY_DN102829_c0_g1_i1|TRINITY_DN1036_c0_g1_i4|TRINITY_DN1036_c1_g1_i1|TRINITY_DN10363_c0_g1_i1|TRINITY_DN10363_c0_g2_i1|TRINITY_DN10385_c0_g1_i1|TRINITY_DN10390_c0_g1_i13|TRINITY_DN10454_c0_g1_i4|TRINITY_DN1055_c0_g1_i5|TRINITY_DN10600_c6_g1_i2|TRI…
Biological Process	GO:0055085	transmembrane transport	609	609/18841	TRINITY_DN101794_c0_g1_i1|TRINITY_DN10212_c0_g1_i6|TRINITY_DN10238_c0_g1_i1|TRINITY_DN10238_c0_g2_i11|TRINITY_DN102437_c0_g1_i1|TRINITY_DN10269_c3_g1_i1|TRINITY_DN10330_c0_g1_i2|TRINITY_DN10330_c0_g2_i5|TRINITY_DN103505_c0_g1_i1|TRINITY_DN105_c0_g1_i3|TRINITY_DN10505_c0_g1_i6|TRINITY_DN10598_c2_g1_i2|TRINITY_DN10598_c2_g1_i2|TRINITY_DN106164_c0_g1_i1|TRINITY_DN106620_c0_g1_i1|TRINITY_DN106682_c0_…
Biological Process	GO:0006412	translation	408	408/18841	TRINITY_DN100_c0_g1_i1|TRINITY_DN100_c1_g1_i3|TRINITY_DN102069_c0_g1_i1|TRINITY_DN103635_c0_g1_i1|TRINITY_DN10395_c0_g1_i1|TRINITY_DN104468_c0_g1_i1|TRINITY_DN104743_c0_g1_i1|TRINITY_DN105151_c0_g1_i1|TRINITY_DN1070_c2_g1_i2|TRINITY_DN107977_c0_g1_i1|TRINITY_DN108007_c0_g1_i1|TRINITY_DN10810_c0_g1_i2|TRINITY_DN108744_c0_g1_i1|TRINITY_DN109_c0_g1_i1|TRINITY_DN109177_c0_g1_i1|TRINITY_DN10941_c0_g1_…
Biological Process	GO:0005975	carbohydrate metabolic process	313	313/18841	TRINITY_DN1_c69_g1_i1|TRINITY_DN10005_c0_g1_i1|TRINITY_DN10005_c0_g1_i1|TRINITY_DN100495_c0_g1_i1|TRINITY_DN10156_c1_g2_i3|TRINITY_DN103028_c0_g1_i1|TRINITY_DN103318_c0_g1_i1|TRINITY_DN10488_c1_g4_i1|TRINITY_DN10488_c1_g4_i1|TRINITY_DN10537_c2_g1_i2|TRINITY_DN10588_c1_g1_i2|TRINITY_DN1097_c0_g1_i2|TRINITY_DN1097_c0_g1_i2|TRINITY_DN11155_c0_g1_i21|TRINITY_DN11155_c0_g2_i1|TRINITY_DN112994_c0_g1_i1…
Biological Process	GO:0006508	proteolysis	253	253/18841	TRINITY_DN10018_c0_g1_i2|TRINITY_DN10103_c0_g1_i3|TRINITY_DN104895_c0_g1_i1|TRINITY_DN10555_c0_g4_i1|TRINITY_DN105591_c0_g1_i1|TRINITY_DN10573_c0_g1_i5|TRINITY_DN105832_c0_g1_i1|TRINITY_DN10685_c0_g1_i19|TRINITY_DN10817_c0_g1_i2|TRINITY_DN10817_c0_g2_i1|TRINITY_DN10817_c3_g1_i1|TRINITY_DN108648_c0_g1_i1|TRINITY_DN11076_c0_g1_i1|TRINITY_DN112266_c0_g1_i1|TRINITY_DN112339_c0_g1_i1|TRINITY_DN11266_c…
Biological Process	GO:0006886	intracellular protein transport	188	188/18841	TRINITY_DN10059_c0_g1_i17|TRINITY_DN100757_c0_g1_i1|TRINITY_DN100757_c0_g1_i1|TRINITY_DN101307_c0_g1_i1|TRINITY_DN102539_c0_g1_i1|TRINITY_DN10335_c0_g2_i1|TRINITY_DN1034_c0_g1_i5|TRINITY_DN10341_c0_g1_i1|TRINITY_DN10341_c0_g1_i1|TRINITY_DN105_c2_g1_i4|TRINITY_DN105_c2_g1_i4|TRINITY_DN10714_c0_g1_i1|TRINITY_DN10714_c0_g1_i1|TRINITY_DN111168_c0_g1_i1|TRINITY_DN111988_c0_g1_i2|TRINITY_DN11315_c0_g1_…
Biological Process	GO:0007165	signal transduction	188	188/18841	TRINITY_DN10130_c0_g1_i8|TRINITY_DN10130_c1_g1_i5|TRINITY_DN101789_c0_g1_i2|TRINITY_DN10420_c1_g1_i13|TRINITY_DN10626_c0_g1_i5|TRINITY_DN10626_c1_g1_i1|TRINITY_DN10650_c0_g1_i6|TRINITY_DN10663_c1_g1_i1|TRINITY_DN10692_c0_g1_i8|TRINITY_DN10869_c0_g3_i1|TRINITY_DN11057_c0_g1_i2|TRINITY_DN112214_c0_g1_i1|TRINITY_DN11502_c0_g1_i2|TRINITY_DN11502_c0_g2_i1|TRINITY_DN11502_c2_g1_i1|TRINITY_DN115182_c0_g…
Biological Process	GO:0006351	transcription, DNA-templated	160	160/18841	TRINITY_DN104429_c0_g1_i1|TRINITY_DN10454_c0_g1_i4|TRINITY_DN105834_c0_g1_i1|TRINITY_DN113724_c0_g1_i1|TRINITY_DN11533_c0_g1_i1|TRINITY_DN11533_c0_g2_i14|TRINITY_DN11533_c0_g2_i14|TRINITY_DN11533_c0_g2_i14|TRINITY_DN11533_c0_g2_i14|TRINITY_DN11533_c0_g2_i14|TRINITY_DN11533_c0_g2_i14|TRINITY_DN11769_c0_g1_i6|TRINITY_DN11769_c0_g1_i6|TRINITY_DN11769_c0_g1_i6|TRINITY_DN11769_c0_g1_i6|TRINITY_DN11769…
Biological Process	GO:0016192	vesicle-mediated transport	134	134/18841	TRINITY_DN101307_c0_g1_i1|TRINITY_DN101984_c0_g1_i1|TRINITY_DN10321_c0_g1_i2|TRINITY_DN1034_c0_g1_i5|TRINITY_DN1048_c0_g1_i1|TRINITY_DN111988_c0_g1_i2|TRINITY_DN117621_c0_g1_i1|TRINITY_DN11814_c0_g1_i1|TRINITY_DN125085_c0_g1_i1|TRINITY_DN12533_c0_g1_i2|TRINITY_DN12650_c0_g1_i1|TRINITY_DN12650_c0_g1_i1|TRINITY_DN12650_c0_g1_i1|TRINITY_DN12650_c0_g1_i1|TRINITY_DN12650_c0_g1_i1|TRINITY_DN12650_c0_g1…
Biological Process	GO:0006629	lipid metabolic process	127	127/18841	TRINITY_DN10267_c0_g1_i8|TRINITY_DN103088_c0_g1_i1|TRINITY_DN10350_c0_g1_i2|TRINITY_DN10478_c0_g1_i1|TRINITY_DN10488_c1_g2_i2|TRINITY_DN10534_c1_g1_i1|TRINITY_DN1061_c0_g1_i3|TRINITY_DN1126_c1_g1_i1|TRINITY_DN11811_c0_g1_i35|TRINITY_DN118925_c0_g1_i1|TRINITY_DN12119_c0_g1_i1|TRINITY_DN12184_c0_g1_i1|TRINITY_DN126577_c0_g1_i1|TRINITY_DN128046_c0_g1_i1|TRINITY_DN130309_c0_g1_i1|TRINITY_DN1311_c0_g1…
Biological Process	GO:0009058	biosynthetic process	119	119/18841	TRINITY_DN0_c0_g1_i43|TRINITY_DN101805_c0_g1_i1|TRINITY_DN10224_c0_g1_i1|TRINITY_DN102775_c0_g1_i1|TRINITY_DN1039_c0_g1_i1|TRINITY_DN1039_c0_g3_i1|TRINITY_DN103943_c0_g1_i1|TRINITY_DN10457_c0_g1_i1|TRINITY_DN104655_c0_g1_i1|TRINITY_DN104740_c0_g1_i1|TRINITY_DN10598_c0_g1_i1|TRINITY_DN116612_c0_g1_i1|TRINITY_DN12428_c1_g1_i2|TRINITY_DN127070_c0_g1_i1|TRINITY_DN128479_c0_g1_i1|TRINITY_DN131283_c0_g…
Biological Process	GO:0006979	response to oxidative stress	101	101/18841	TRINITY_DN101513_c0_g1_i1|TRINITY_DN103_c0_g1_i8|TRINITY_DN1031_c1_g1_i5|TRINITY_DN10777_c0_g1_i1|TRINITY_DN10903_c0_g1_i2|TRINITY_DN111138_c0_g1_i1|TRINITY_DN111637_c0_g1_i1|TRINITY_DN118675_c0_g1_i1|TRINITY_DN12007_c1_g1_i9|TRINITY_DN12049_c1_g1_i1|TRINITY_DN12049_c2_g1_i1|TRINITY_DN12380_c0_g1_i4|TRINITY_DN1261_c0_g1_i1|TRINITY_DN127406_c0_g1_i1|TRINITY_DN128580_c0_g1_i1|TRINITY_DN128619_c0_g1…
Biological Process	GO:0006418	tRNA aminoacylation for protein translation	76	76/18841	TRINITY_DN10190_c0_g1_i3|TRINITY_DN10190_c0_g1_i3|TRINITY_DN105301_c0_g1_i1|TRINITY_DN11129_c0_g1_i2|TRINITY_DN11129_c0_g1_i2|TRINITY_DN112573_c0_g1_i1|TRINITY_DN112573_c0_g1_i1|TRINITY_DN115139_c0_g1_i1|TRINITY_DN123429_c0_g1_i1|TRINITY_DN127801_c0_g1_i1|TRINITY_DN12971_c0_g1_i1|TRINITY_DN12971_c0_g1_i1|TRINITY_DN12971_c0_g1_i1|TRINITY_DN130006_c0_g1_i1|TRINITY_DN130006_c0_g1_i1|TRINITY_DN131863…
Biological Process	GO:0006749	glutathione metabolic process	72	72/18841	TRINITY_DN100404_c0_g1_i1|TRINITY_DN101926_c0_g1_i1|TRINITY_DN1028_c0_g2_i2|TRINITY_DN104366_c0_g1_i1|TRINITY_DN105814_c0_g1_i1|TRINITY_DN10641_c0_g1_i1|TRINITY_DN113053_c0_g1_i1|TRINITY_DN11365_c1_g1_i2|TRINITY_DN11879_c0_g1_i1|TRINITY_DN11890_c0_g1_i1|TRINITY_DN12191_c0_g1_i1|TRINITY_DN127793_c0_g1_i1|TRINITY_DN12974_c0_g1_i1|TRINITY_DN12974_c1_g1_i4|TRINITY_DN131308_c0_g1_i1|TRINITY_DN131913_c…
Biological Process	GO:0007018	microtubule-based movement	69	69/18841	TRINITY_DN10105_c0_g1_i1|TRINITY_DN103566_c0_g1_i1|TRINITY_DN103739_c0_g1_i1|TRINITY_DN10551_c0_g1_i2|TRINITY_DN10582_c0_g1_i2|TRINITY_DN10692_c0_g2_i1|TRINITY_DN1161_c0_g1_i1|TRINITY_DN11789_c0_g1_i19|TRINITY_DN11962_c0_g1_i1|TRINITY_DN12018_c0_g1_i5|TRINITY_DN127867_c0_g1_i1|TRINITY_DN12851_c0_g1_i3|TRINITY_DN129720_c0_g1_i1|TRINITY_DN12979_c0_g3_i1|TRINITY_DN130155_c0_g1_i1|TRINITY_DN14177_c0_…
Biological Process	GO:0006457	protein folding	67	67/18841	TRINITY_DN1001_c0_g1_i1|TRINITY_DN111_c0_g1_i6|TRINITY_DN11538_c0_g1_i3|TRINITY_DN11760_c0_g1_i1|TRINITY_DN127536_c0_g1_i1|TRINITY_DN12784_c0_g1_i1|TRINITY_DN12784_c0_g1_i1|TRINITY_DN128219_c0_g1_i1|TRINITY_DN13172_c0_g1_i1|TRINITY_DN135437_c0_g1_i1|TRINITY_DN144802_c0_g1_i1|TRINITY_DN153204_c0_g1_i1|TRINITY_DN156617_c0_g1_i1|TRINITY_DN1601_c3_g1_i1|TRINITY_DN1627_c0_g1_i1|TRINITY_DN17502_c0_g1_i…
Biological Process	GO:0006511	ubiquitin-dependent protein catabolic process	60	60/18841	TRINITY_DN1002_c0_g1_i1|TRINITY_DN1002_c0_g2_i3|TRINITY_DN10893_c0_g1_i1|TRINITY_DN111646_c0_g1_i10|TRINITY_DN117784_c0_g1_i1|TRINITY_DN117784_c0_g1_i1|TRINITY_DN12531_c0_g1_i1|TRINITY_DN12585_c0_g1_i1|TRINITY_DN127562_c0_g1_i1|TRINITY_DN13997_c0_g1_i1|TRINITY_DN143020_c0_g1_i1|TRINITY_DN14429_c0_g1_i2|TRINITY_DN150818_c0_g1_i1|TRINITY_DN15680_c0_g1_i5|TRINITY_DN15680_c0_g2_i1|TRINITY_DN16937_c3_…
Biological Process	GO:1902600	proton transmembrane transport	60	60/18841	TRINITY_DN1003_c0_g1_i1|TRINITY_DN10090_c0_g1_i5|TRINITY_DN10278_c0_g1_i7|TRINITY_DN10278_c0_g1_i7|TRINITY_DN111510_c0_g1_i2|TRINITY_DN1144_c0_g1_i7|TRINITY_DN119317_c0_g1_i2|TRINITY_DN12226_c0_g1_i1|TRINITY_DN12488_c0_g1_i1|TRINITY_DN127684_c0_g1_i1|TRINITY_DN130862_c0_g1_i1|TRINITY_DN135096_c0_g1_i1|TRINITY_DN13998_c0_g1_i3|TRINITY_DN14081_c0_g1_i6|TRINITY_DN14081_c0_g1_i6|TRINITY_DN1422_c1_g1_…
Biological Process	GO:0006396	RNA processing	58	58/18841	TRINITY_DN10015_c0_g1_i2|TRINITY_DN1016_c1_g1_i2|TRINITY_DN102554_c0_g1_i1|TRINITY_DN10944_c0_g1_i6|TRINITY_DN10944_c0_g1_i6|TRINITY_DN11410_c0_g1_i3|TRINITY_DN11608_c0_g1_i7|TRINITY_DN11947_c0_g2_i3|TRINITY_DN11947_c0_g2_i3|TRINITY_DN12171_c0_g2_i1|TRINITY_DN12697_c2_g2_i2|TRINITY_DN128625_c0_g1_i1|TRINITY_DN13464_c0_g1_i7|TRINITY_DN13705_c0_g1_i37|TRINITY_DN13801_c1_g2_i1|TRINITY_DN141809_c0_g1…
Biological Process	GO:0006281	DNA repair	56	56/18841	TRINITY_DN102122_c0_g1_i1|TRINITY_DN112950_c0_g1_i1|TRINITY_DN113176_c0_g1_i1|TRINITY_DN12279_c0_g1_i2|TRINITY_DN12362_c0_g1_i1|TRINITY_DN126689_c0_g1_i1|TRINITY_DN12780_c0_g1_i1|TRINITY_DN12780_c0_g1_i1|TRINITY_DN130879_c0_g1_i1|TRINITY_DN132432_c0_g1_i1|TRINITY_DN141689_c0_g1_i1|TRINITY_DN1417_c1_g1_i1|TRINITY_DN144419_c0_g1_i2|TRINITY_DN147329_c0_g1_i1|TRINITY_DN16010_c0_g1_i1|TRINITY_DN16610_…
Biological Process	GO:0016567	protein ubiquitination	53	53/18841	TRINITY_DN10407_c0_g1_i1|TRINITY_DN10767_c0_g1_i5|TRINITY_DN1085_c0_g1_i1|TRINITY_DN11310_c1_g1_i1|TRINITY_DN11581_c0_g1_i17|TRINITY_DN12531_c0_g1_i1|TRINITY_DN12531_c0_g1_i1|TRINITY_DN12663_c0_g2_i1|TRINITY_DN142102_c0_g1_i1|TRINITY_DN14395_c0_g1_i1|TRINITY_DN14469_c0_g1_i5|TRINITY_DN18174_c0_g1_i1|TRINITY_DN1822_c0_g1_i2|TRINITY_DN1822_c0_g2_i3|TRINITY_DN18396_c0_g1_i1|TRINITY_DN18630_c2_g2_i1|…
Biological Process	GO:0030244	cellulose biosynthetic process	48	48/18841	TRINITY_DN10300_c0_g1_i1|TRINITY_DN10300_c0_g2_i2|TRINITY_DN10311_c0_g1_i1|TRINITY_DN10311_c2_g1_i1|TRINITY_DN1169_c1_g1_i1|TRINITY_DN1169_c1_g2_i2|TRINITY_DN1202_c0_g1_i5|TRINITY_DN1237_c1_g1_i6|TRINITY_DN1237_c1_g1_i6|TRINITY_DN1401_c0_g1_i3|TRINITY_DN144255_c0_g1_i1|TRINITY_DN15417_c1_g1_i1|TRINITY_DN16207_c0_g1_i1|TRINITY_DN17748_c0_g1_i1|TRINITY_DN1829_c1_g1_i1|TRINITY_DN18484_c1_g1_i1|TRINI…
Biological Process	GO:0016579	protein deubiquitination	48	48/18841	TRINITY_DN106917_c0_g1_i1|TRINITY_DN10925_c0_g1_i5|TRINITY_DN1166_c0_g1_i1|TRINITY_DN11800_c0_g1_i1|TRINITY_DN127643_c0_g1_i1|TRINITY_DN13015_c0_g1_i2|TRINITY_DN13304_c0_g1_i5|TRINITY_DN13304_c0_g2_i1|TRINITY_DN1403_c0_g1_i3|TRINITY_DN146637_c0_g1_i1|TRINITY_DN1675_c0_g1_i3|TRINITY_DN18934_c0_g1_i1|TRINITY_DN20139_c1_g1_i5|TRINITY_DN20299_c0_g1_i1|TRINITY_DN20958_c0_g1_i1|TRINITY_DN21775_c0_g1_i2…
Biological Process	GO:0006812	cation transport	46	46/18841	TRINITY_DN102437_c0_g1_i1|TRINITY_DN102758_c0_g1_i1|TRINITY_DN10330_c0_g1_i2|TRINITY_DN10330_c0_g2_i5|TRINITY_DN11012_c0_g1_i1|TRINITY_DN114173_c0_g1_i1|TRINITY_DN11889_c0_g2_i2|TRINITY_DN1286_c0_g1_i3|TRINITY_DN1286_c0_g2_i1|TRINITY_DN143246_c0_g1_i1|TRINITY_DN14412_c0_g1_i16|TRINITY_DN145575_c0_g1_i1|TRINITY_DN148410_c0_g1_i1|TRINITY_DN1579_c0_g1_i2|TRINITY_DN15943_c0_g1_i2|TRINITY_DN17476_c0_g…
Biological Process	GO:0048544	recognition of pollen	45	45/18841	TRINITY_DN10716_c0_g2_i2|TRINITY_DN11537_c0_g1_i1|TRINITY_DN11629_c0_g1_i1|TRINITY_DN117664_c0_g1_i1|TRINITY_DN11943_c2_g1_i3|TRINITY_DN13573_c0_g1_i2|TRINITY_DN13778_c0_g1_i2|TRINITY_DN14021_c0_g1_i1|TRINITY_DN1851_c0_g1_i1|TRINITY_DN1851_c0_g2_i2|TRINITY_DN1851_c0_g3_i1|TRINITY_DN1851_c2_g1_i2|TRINITY_DN18783_c0_g1_i1|TRINITY_DN21023_c0_g1_i1|TRINITY_DN2406_c0_g1_i4|TRINITY_DN24156_c0_g1_i1|TRI…
Biological Process	GO:0006298	mismatch repair	41	41/18841	TRINITY_DN12035_c0_g1_i3|TRINITY_DN127263_c0_g1_i1|TRINITY_DN13025_c0_g1_i3|TRINITY_DN13180_c3_g1_i3|TRINITY_DN13180_c3_g1_i3|TRINITY_DN16261_c0_g1_i2|TRINITY_DN16261_c0_g1_i2|TRINITY_DN16261_c0_g1_i2|TRINITY_DN16261_c0_g1_i2|TRINITY_DN16261_c0_g1_i2|TRINITY_DN17419_c0_g1_i7|TRINITY_DN17419_c0_g1_i7|TRINITY_DN17419_c0_g1_i7|TRINITY_DN17419_c0_g1_i7|TRINITY_DN20354_c0_g1_i3|TRINITY_DN28693_c0_g1_i…
Biological Process	GO:0006413	translational initiation	40	40/18841	TRINITY_DN102414_c0_g1_i1|TRINITY_DN10326_c2_g1_i1|TRINITY_DN10368_c0_g1_i2|TRINITY_DN10368_c0_g2_i1|TRINITY_DN11190_c0_g1_i2|TRINITY_DN130162_c0_g1_i1|TRINITY_DN132537_c0_g1_i1|TRINITY_DN14894_c0_g1_i1|TRINITY_DN153903_c0_g1_i1|TRINITY_DN1724_c0_g2_i1|TRINITY_DN17350_c0_g1_i3|TRINITY_DN17930_c0_g1_i2|TRINITY_DN18081_c0_g1_i1|TRINITY_DN18256_c0_g1_i1|TRINITY_DN1922_c2_g1_i1|TRINITY_DN19427_c0_g1_…
Biological Process	GO:0000160	phosphorelay signal transduction system	40	40/18841	TRINITY_DN1036_c3_g1_i3|TRINITY_DN10959_c0_g2_i1|TRINITY_DN12412_c0_g1_i1|TRINITY_DN129867_c0_g1_i1|TRINITY_DN1315_c1_g1_i1|TRINITY_DN1315_c1_g2_i3|TRINITY_DN13871_c0_g1_i12|TRINITY_DN1447_c8_g1_i1|TRINITY_DN146115_c0_g1_i1|TRINITY_DN15460_c0_g1_i1|TRINITY_DN15462_c0_g1_i2|TRINITY_DN16411_c0_g1_i2|TRINITY_DN1718_c3_g1_i1|TRINITY_DN1889_c1_g2_i3|TRINITY_DN1905_c0_g1_i11|TRINITY_DN1905_c2_g1_i3|TRI…
Biological Process	GO:0042545	cell wall modification	40	40/18841	TRINITY_DN10638_c0_g1_i2|TRINITY_DN10638_c1_g1_i4|TRINITY_DN1081_c0_g1_i2|TRINITY_DN111_c3_g1_i1|TRINITY_DN129390_c0_g1_i1|TRINITY_DN135727_c0_g1_i1|TRINITY_DN140969_c0_g1_i1|TRINITY_DN1413_c0_g1_i1|TRINITY_DN142055_c0_g1_i1|TRINITY_DN143730_c0_g1_i1|TRINITY_DN14962_c2_g1_i1|TRINITY_DN176_c1_g1_i5|TRINITY_DN22134_c0_g1_i4|TRINITY_DN22329_c0_g1_i1|TRINITY_DN24793_c0_g1_i1|TRINITY_DN257_c6_g1_i1|TR…
Cellular Component	GO:0016020	membrane	704	704/18841	TRINITY_DN10019_c0_g1_i2|TRINITY_DN1008_c0_g1_i1|TRINITY_DN10090_c0_g1_i5|TRINITY_DN10269_c3_g1_i1|TRINITY_DN10300_c0_g1_i1|TRINITY_DN10300_c0_g2_i2|TRINITY_DN10311_c0_g1_i1|TRINITY_DN10311_c2_g1_i1|TRINITY_DN10392_c0_g1_i3|TRINITY_DN10476_c4_g1_i1|TRINITY_DN105_c0_g1_i3|TRINITY_DN10591_c0_g1_i2|TRINITY_DN10604_c1_g1_i1|TRINITY_DN106164_c0_g1_i1|TRINITY_DN106620_c0_g1_i1|TRINITY_DN10807_c0_g1_i5|…
Cellular Component	GO:0016021	integral component of membrane	687	687/18841	TRINITY_DN100607_c0_g1_i1|TRINITY_DN100648_c0_g1_i1|TRINITY_DN10089_c0_g1_i5|TRINITY_DN1017_c0_g1_i2|TRINITY_DN10194_c0_g1_i1|TRINITY_DN10212_c0_g1_i6|TRINITY_DN10238_c0_g1_i1|TRINITY_DN10238_c0_g2_i11|TRINITY_DN102758_c0_g1_i1|TRINITY_DN10289_c1_g1_i2|TRINITY_DN10290_c0_g1_i2|TRINITY_DN103010_c0_g1_i1|TRINITY_DN10330_c0_g1_i2|TRINITY_DN10330_c0_g2_i5|TRINITY_DN103505_c0_g1_i1|TRINITY_DN10434_c0_…
Cellular Component	GO:0005840	ribosome	388	388/18841	TRINITY_DN100_c0_g1_i1|TRINITY_DN100_c1_g1_i3|TRINITY_DN102069_c0_g1_i1|TRINITY_DN103635_c0_g1_i1|TRINITY_DN104468_c0_g1_i1|TRINITY_DN104743_c0_g1_i1|TRINITY_DN105151_c0_g1_i1|TRINITY_DN1070_c2_g1_i2|TRINITY_DN107977_c0_g1_i1|TRINITY_DN108007_c0_g1_i1|TRINITY_DN108744_c0_g1_i1|TRINITY_DN109_c0_g1_i1|TRINITY_DN109177_c0_g1_i1|TRINITY_DN10941_c0_g1_i2|TRINITY_DN10941_c0_g1_i2|TRINITY_DN11_c0_g1_i1|…
Cellular Component	GO:0005634	nucleus	218	218/18841	TRINITY_DN1010_c0_g1_i10|TRINITY_DN1010_c0_g2_i3|TRINITY_DN102849_c0_g1_i2|TRINITY_DN102983_c0_g1_i1|TRINITY_DN106010_c0_g1_i1|TRINITY_DN111190_c0_g1_i1|TRINITY_DN111973_c0_g1_i1|TRINITY_DN113176_c0_g1_i1|TRINITY_DN11349_c0_g1_i7|TRINITY_DN114432_c0_g1_i2|TRINITY_DN118239_c0_g1_i1|TRINITY_DN11871_c0_g1_i5|TRINITY_DN11923_c0_g1_i1|TRINITY_DN11923_c1_g1_i1|TRINITY_DN120344_c0_g1_i1|TRINITY_DN1211_c…
Cellular Component	GO:0005737	cytoplasm	124	124/18841	TRINITY_DN1002_c0_g1_i1|TRINITY_DN1002_c0_g2_i3|TRINITY_DN100927_c0_g1_i1|TRINITY_DN103263_c0_g1_i1|TRINITY_DN105143_c0_g1_i1|TRINITY_DN105329_c0_g1_i1|TRINITY_DN10714_c0_g1_i1|TRINITY_DN10714_c0_g1_i1|TRINITY_DN10734_c0_g1_i7|TRINITY_DN107566_c0_g1_i1|TRINITY_DN111145_c0_g1_i2|TRINITY_DN11130_c0_g1_i1|TRINITY_DN11289_c0_g1_i8|TRINITY_DN115139_c0_g1_i1|TRINITY_DN116_c1_g2_i1|TRINITY_DN11681_c0_g1…
Cellular Component	GO:0005839	proteasome core complex	39	39/18841	TRINITY_DN110193_c0_g1_i1|TRINITY_DN111330_c0_g1_i1|TRINITY_DN137646_c0_g1_i1|TRINITY_DN140502_c0_g1_i1|TRINITY_DN14429_c0_g1_i2|TRINITY_DN1472_c0_g1_i37|TRINITY_DN16937_c3_g1_i1|TRINITY_DN19821_c0_g1_i3|TRINITY_DN23110_c0_g1_i2|TRINITY_DN28641_c0_g1_i2|TRINITY_DN2877_c0_g2_i1|TRINITY_DN30738_c0_g1_i1|TRINITY_DN3132_c0_g1_i13|TRINITY_DN316_c0_g1_i9|TRINITY_DN3707_c0_g1_i7|TRINITY_DN38701_c0_g1_i2…
Cellular Component	GO:0030117	membrane coat	33	33/18841	TRINITY_DN101307_c0_g1_i1|TRINITY_DN1034_c0_g1_i5|TRINITY_DN111988_c0_g1_i2|TRINITY_DN117621_c0_g1_i1|TRINITY_DN12533_c0_g1_i2|TRINITY_DN13131_c0_g1_i5|TRINITY_DN13474_c0_g1_i2|TRINITY_DN141717_c0_g1_i1|TRINITY_DN144569_c0_g1_i1|TRINITY_DN1495_c0_g1_i2|TRINITY_DN1495_c0_g2_i1|TRINITY_DN16976_c0_g1_i1|TRINITY_DN23604_c0_g1_i6|TRINITY_DN24002_c0_g1_i3|TRINITY_DN25402_c0_g1_i5|TRINITY_DN2817_c0_g1_i…
Cellular Component	GO:0005783	endoplasmic reticulum	33	33/18841	TRINITY_DN112383_c0_g1_i2|TRINITY_DN11538_c0_g1_i3|TRINITY_DN118198_c0_g1_i1|TRINITY_DN12784_c0_g1_i1|TRINITY_DN12784_c0_g1_i1|TRINITY_DN142504_c0_g1_i2|TRINITY_DN16429_c0_g1_i3|TRINITY_DN16993_c0_g1_i1|TRINITY_DN25537_c0_g1_i1|TRINITY_DN25537_c0_g1_i1|TRINITY_DN30111_c0_g1_i6|TRINITY_DN35714_c0_g1_i7|TRINITY_DN3906_c0_g1_i1|TRINITY_DN3906_c1_g1_i1|TRINITY_DN404_c1_g1_i1|TRINITY_DN404_c1_g1_i1|TR…
Cellular Component	GO:0000145	exocyst	32	32/18841	TRINITY_DN10151_c0_g1_i2|TRINITY_DN10235_c0_g1_i4|TRINITY_DN10235_c0_g2_i1|TRINITY_DN10235_c1_g1_i1|TRINITY_DN120148_c0_g1_i1|TRINITY_DN126377_c0_g1_i1|TRINITY_DN126944_c0_g1_i1|TRINITY_DN126972_c0_g1_i1|TRINITY_DN13108_c0_g1_i1|TRINITY_DN13569_c0_g1_i1|TRINITY_DN146608_c0_g1_i1|TRINITY_DN14928_c0_g1_i2|TRINITY_DN17273_c0_g1_i4|TRINITY_DN17499_c1_g1_i3|TRINITY_DN2179_c0_g1_i7|TRINITY_DN239_c1_g1_…
Cellular Component	GO:0016592	mediator complex	31	31/18841	TRINITY_DN111326_c0_g1_i1|TRINITY_DN119984_c0_g1_i1|TRINITY_DN12255_c0_g1_i3|TRINITY_DN134387_c0_g1_i1|TRINITY_DN137294_c0_g1_i1|TRINITY_DN17177_c1_g2_i2|TRINITY_DN2070_c0_g1_i23|TRINITY_DN21159_c0_g1_i1|TRINITY_DN21349_c0_g1_i8|TRINITY_DN2379_c0_g1_i1|TRINITY_DN32504_c0_g1_i1|TRINITY_DN3920_c0_g1_i3|TRINITY_DN40800_c0_g2_i1|TRINITY_DN41168_c0_g1_i3|TRINITY_DN42822_c0_g1_i1|TRINITY_DN4598_c0_g1_i…
Cellular Component	GO:0030127	COPII vesicle coat	29	29/18841	TRINITY_DN10341_c0_g1_i1|TRINITY_DN10341_c0_g1_i1|TRINITY_DN13995_c0_g1_i1|TRINITY_DN13995_c0_g1_i1|TRINITY_DN13995_c0_g1_i1|TRINITY_DN19016_c0_g1_i2|TRINITY_DN19016_c0_g1_i2|TRINITY_DN1975_c0_g1_i1|TRINITY_DN1975_c0_g1_i1|TRINITY_DN1975_c0_g1_i1|TRINITY_DN1992_c1_g1_i2|TRINITY_DN1992_c1_g1_i2|TRINITY_DN1992_c1_g1_i2|TRINITY_DN2220_c0_g1_i7|TRINITY_DN2220_c0_g1_i7|TRINITY_DN2220_c0_g1_i7|TRINITY_…
Cellular Component	GO:0016459	myosin complex	28	28/18841	TRINITY_DN114880_c0_g1_i1|TRINITY_DN13038_c0_g1_i5|TRINITY_DN13038_c0_g2_i2|TRINITY_DN155107_c0_g1_i1|TRINITY_DN16516_c0_g1_i1|TRINITY_DN16516_c0_g1_i1|TRINITY_DN20627_c0_g1_i4|TRINITY_DN20627_c0_g1_i4|TRINITY_DN23632_c0_g1_i3|TRINITY_DN23632_c0_g2_i4|TRINITY_DN23771_c0_g1_i1|TRINITY_DN259_c1_g1_i1|TRINITY_DN259_c1_g1_i1|TRINITY_DN26723_c0_g1_i1|TRINITY_DN2927_c0_g1_i4|TRINITY_DN2990_c1_g1_i4|TRI…
Cellular Component	GO:0009523	photosystem II	21	21/18841	TRINITY_DN11826_c0_g2_i7|TRINITY_DN127276_c0_g1_i1|TRINITY_DN129451_c0_g1_i1|TRINITY_DN12972_c0_g1_i1|TRINITY_DN142416_c0_g1_i2|TRINITY_DN15902_c0_g3_i1|TRINITY_DN16910_c1_g3_i1|TRINITY_DN1763_c0_g1_i1|TRINITY_DN1834_c0_g1_i2|TRINITY_DN26621_c0_g3_i1|TRINITY_DN359_c1_g1_i1|TRINITY_DN3751_c0_g1_i1|TRINITY_DN5000_c0_g1_i2|TRINITY_DN52596_c0_g1_i5|TRINITY_DN6114_c0_g1_i6|TRINITY_DN6114_c0_g1_i6|TRIN…
Cellular Component	GO:0009654	photosystem II oxygen evolving complex	19	19/18841	TRINITY_DN11826_c0_g2_i7|TRINITY_DN127276_c0_g1_i1|TRINITY_DN1275_c0_g1_i1|TRINITY_DN129451_c0_g1_i1|TRINITY_DN12972_c0_g1_i1|TRINITY_DN142416_c0_g1_i2|TRINITY_DN15902_c0_g3_i1|TRINITY_DN16910_c1_g3_i1|TRINITY_DN1834_c0_g1_i2|TRINITY_DN26621_c0_g3_i1|TRINITY_DN359_c1_g1_i1|TRINITY_DN3751_c0_g1_i1|TRINITY_DN5000_c0_g1_i2|TRINITY_DN52596_c0_g1_i5|TRINITY_DN61808_c0_g1_i1|TRINITY_DN61808_c1_g1_i1|TR…
Cellular Component	GO:0033177	proton-transporting two-sector ATPase complex, proton-transporting domain	19	19/18841	TRINITY_DN1422_c1_g1_i4|TRINITY_DN1422_c1_g1_i4|TRINITY_DN160_c0_g1_i3|TRINITY_DN160_c0_g1_i3|TRINITY_DN17338_c0_g1_i1|TRINITY_DN17338_c0_g1_i1|TRINITY_DN22880_c0_g1_i1|TRINITY_DN230_c1_g1_i1|TRINITY_DN230_c1_g1_i1|TRINITY_DN28034_c0_g1_i2|TRINITY_DN28034_c0_g1_i2|TRINITY_DN31925_c0_g1_i1|TRINITY_DN31925_c0_g1_i1|TRINITY_DN3622_c1_g1_i1|TRINITY_DN46828_c1_g1_i1|TRINITY_DN46828_c1_g1_i1|TRINITY_DN…
Cellular Component	GO:0005643	nuclear pore	17	17/18841	TRINITY_DN10412_c0_g1_i11|TRINITY_DN11436_c0_g1_i3|TRINITY_DN117705_c0_g1_i1|TRINITY_DN145214_c0_g1_i1|TRINITY_DN156_c0_g1_i3|TRINITY_DN2137_c0_g3_i1|TRINITY_DN26713_c0_g1_i1|TRINITY_DN41112_c0_g1_i1|TRINITY_DN44145_c0_g1_i1|TRINITY_DN44145_c0_g2_i1|TRINITY_DN4764_c0_g1_i9|TRINITY_DN5146_c0_g2_i7|TRINITY_DN6643_c1_g1_i3|TRINITY_DN6726_c0_g1_i12|TRINITY_DN72808_c0_g1_i1|TRINITY_DN7733_c0_g1_i4|TRI…
Cellular Component	GO:0005618	cell wall	17	17/18841	TRINITY_DN1209_c0_g1_i1|TRINITY_DN141675_c0_g1_i1|TRINITY_DN1496_c0_g1_i5|TRINITY_DN1925_c0_g2_i3|TRINITY_DN2287_c0_g1_i1|TRINITY_DN23681_c0_g1_i1|TRINITY_DN25741_c0_g1_i1|TRINITY_DN353_c4_g1_i1|TRINITY_DN42_c9_g1_i4|TRINITY_DN5469_c0_g1_i1|TRINITY_DN563_c1_g1_i1|TRINITY_DN563_c1_g2_i1|TRINITY_DN5726_c0_g1_i1|TRINITY_DN6239_c0_g1_i2|TRINITY_DN898_c1_g1_i1|TRINITY_DN9438_c10_g1_i2|TRINITY_DN97664_…
Cellular Component	GO:0000786	nucleosome	16	16/18841	TRINITY_DN111734_c0_g1_i1|TRINITY_DN121622_c0_g1_i1|TRINITY_DN12518_c0_g1_i1|TRINITY_DN126528_c0_g1_i1|TRINITY_DN13105_c0_g1_i3|TRINITY_DN15535_c0_g1_i3|TRINITY_DN2221_c0_g1_i1|TRINITY_DN25108_c0_g1_i1|TRINITY_DN2683_c1_g1_i3|TRINITY_DN2733_c0_g1_i1|TRINITY_DN31969_c0_g1_i1|TRINITY_DN4606_c0_g1_i15|TRINITY_DN7029_c0_g1_i3|TRINITY_DN7029_c0_g2_i2|TRINITY_DN8867_c0_g1_i2|TRINITY_DN9008_c0_g1_i1
Cellular Component	GO:0005789	endoplasmic reticulum_membrane	15	15/18841	TRINITY_DN1021_c1_g1_i1|TRINITY_DN1189_c3_g1_i3|TRINITY_DN142674_c0_g1_i1|TRINITY_DN154914_c0_g1_i1|TRINITY_DN15891_c1_g1_i1|TRINITY_DN1885_c0_g1_i4|TRINITY_DN46740_c0_g1_i1|TRINITY_DN4717_c0_g1_i5|TRINITY_DN69228_c0_g1_i1|TRINITY_DN6948_c0_g1_i2|TRINITY_DN6948_c0_g2_i3|TRINITY_DN71499_c0_g1_i1|TRINITY_DN81286_c0_g1_i1|TRINITY_DN85544_c0_g1_i1|TRINITY_DN8569_c0_g1_i1
Cellular Component	GO:0000148	1,3-beta-D-glucan synthase complex	15	15/18841	TRINITY_DN10807_c0_g1_i5|TRINITY_DN12399_c0_g1_i1|TRINITY_DN169_c3_g1_i1|TRINITY_DN23011_c0_g3_i1|TRINITY_DN24973_c0_g1_i1|TRINITY_DN25352_c0_g1_i1|TRINITY_DN5048_c0_g1_i3|TRINITY_DN5048_c0_g1_i3|TRINITY_DN6076_c0_g1_i1|TRINITY_DN646_c0_g1_i2|TRINITY_DN6506_c0_g1_i2|TRINITY_DN667_c2_g1_i2|TRINITY_DN6812_c0_g1_i1|TRINITY_DN6889_c0_g1_i9|TRINITY_DN8299_c0_g1_i1
Cellular Component	GO:0005741	mitochondrial outer membrane	15	15/18841	TRINITY_DN111168_c0_g1_i1|TRINITY_DN112518_c0_g1_i1|TRINITY_DN131404_c0_g1_i1|TRINITY_DN16012_c0_g1_i1|TRINITY_DN24053_c0_g1_i1|TRINITY_DN24386_c0_g2_i1|TRINITY_DN26122_c0_g1_i1|TRINITY_DN3241_c0_g1_i1|TRINITY_DN3241_c0_g2_i17|TRINITY_DN3800_c0_g1_i5|TRINITY_DN40626_c0_g1_i1|TRINITY_DN4405_c0_g1_i1|TRINITY_DN726_c0_g1_i1|TRINITY_DN86195_c0_g1_i1|TRINITY_DN99312_c0_g1_i1
Cellular Component	GO:0019898	extrinsic component of membrane	15	15/18841	TRINITY_DN127276_c0_g1_i1|TRINITY_DN129451_c0_g1_i1|TRINITY_DN12972_c0_g1_i1|TRINITY_DN142416_c0_g1_i2|TRINITY_DN15902_c0_g3_i1|TRINITY_DN16910_c1_g3_i1|TRINITY_DN26621_c0_g3_i1|TRINITY_DN359_c1_g1_i1|TRINITY_DN5000_c0_g1_i2|TRINITY_DN52596_c0_g1_i5|TRINITY_DN61808_c0_g1_i1|TRINITY_DN61808_c1_g1_i1|TRINITY_DN7736_c0_g1_i2|TRINITY_DN87414_c0_g1_i1|TRINITY_DN9234_c0_g1_i1
Cellular Component	GO:0000276	mitochondrial proton-transporting ATP synthase complex, coupling factor F(o)	14	14/18841	TRINITY_DN108043_c0_g1_i1|TRINITY_DN108929_c0_g1_i1|TRINITY_DN131017_c0_g1_i1|TRINITY_DN133535_c0_g1_i1|TRINITY_DN142844_c0_g1_i1|TRINITY_DN23595_c1_g1_i1|TRINITY_DN24857_c0_g1_i1|TRINITY_DN2512_c0_g1_i3|TRINITY_DN44967_c0_g1_i1|TRINITY_DN70801_c0_g1_i1|TRINITY_DN78733_c0_g1_i1|TRINITY_DN803_c1_g2_i1|TRINITY_DN803_c2_g1_i1|TRINITY_DN88952_c0_g1_i1
Cellular Component	GO:0048046	apoplast	14	14/18841	TRINITY_DN1209_c0_g1_i1|TRINITY_DN1496_c0_g1_i5|TRINITY_DN1925_c0_g2_i3|TRINITY_DN2287_c0_g1_i1|TRINITY_DN353_c4_g1_i1|TRINITY_DN42_c9_g1_i4|TRINITY_DN5469_c0_g1_i1|TRINITY_DN563_c1_g1_i1|TRINITY_DN563_c1_g2_i1|TRINITY_DN5726_c0_g1_i1|TRINITY_DN6239_c0_g1_i2|TRINITY_DN898_c1_g1_i1|TRINITY_DN9438_c10_g1_i2|TRINITY_DN97664_c0_g1_i1
Cellular Component	GO:0019773	proteasome core complex, alpha-subunit complex	13	13/18841	TRINITY_DN14429_c0_g1_i2|TRINITY_DN16937_c3_g1_i1|TRINITY_DN2877_c0_g2_i1|TRINITY_DN3132_c0_g1_i13|TRINITY_DN316_c0_g1_i9|TRINITY_DN38701_c0_g1_i2|TRINITY_DN41039_c0_g1_i1|TRINITY_DN48940_c0_g1_i1|TRINITY_DN591_c1_g1_i6|TRINITY_DN605_c0_g1_i13|TRINITY_DN66110_c0_g1_i2|TRINITY_DN719_c0_g1_i1|TRINITY_DN852_c6_g1_i1
Cellular Component	GO:0005743	mitochondrial inner membrane	12	12/18841	TRINITY_DN103911_c0_g1_i1|TRINITY_DN132454_c0_g1_i1|TRINITY_DN141800_c0_g1_i2|TRINITY_DN2147_c0_g1_i3|TRINITY_DN2444_c0_g1_i1|TRINITY_DN4395_c0_g1_i1|TRINITY_DN71210_c0_g1_i1|TRINITY_DN84972_c0_g1_i1|TRINITY_DN85520_c0_g1_i1|TRINITY_DN96945_c0_g1_i1|TRINITY_DN9706_c0_g1_i1|TRINITY_DN97633_c0_g1_i1
Cellular Component	GO:0005852	eukaryotic translation initiation factor 3 complex	12	12/18841	TRINITY_DN105329_c0_g1_i1|TRINITY_DN126379_c0_g1_i1|TRINITY_DN14894_c0_g1_i1|TRINITY_DN18256_c0_g1_i1|TRINITY_DN2180_c0_g1_i2|TRINITY_DN228_c2_g1_i2|TRINITY_DN23469_c0_g1_i1|TRINITY_DN26066_c0_g1_i1|TRINITY_DN38943_c1_g1_i1|TRINITY_DN596_c0_g1_i5|TRINITY_DN60744_c0_g1_i1|TRINITY_DN792_c0_g1_i5
Cellular Component	GO:0005739	mitochondrion	12	12/18841	TRINITY_DN10572_c0_g1_i1|TRINITY_DN115276_c0_g1_i1|TRINITY_DN126410_c0_g1_i1|TRINITY_DN142928_c0_g1_i1|TRINITY_DN1799_c0_g1_i3|TRINITY_DN36073_c0_g1_i1|TRINITY_DN4391_c0_g1_i1|TRINITY_DN56441_c0_g1_i2|TRINITY_DN6235_c0_g1_i2|TRINITY_DN64928_c0_g1_i1|TRINITY_DN73620_c0_g1_i1|TRINITY_DN99085_c0_g1_i1
Cellular Component	GO:0005672	transcription factor TFIIA complex	12	12/18841	TRINITY_DN12562_c0_g1_i1|TRINITY_DN12562_c0_g1_i1|TRINITY_DN13835_c0_g1_i3|TRINITY_DN13835_c0_g1_i3|TRINITY_DN13835_c0_g2_i5|TRINITY_DN13835_c0_g2_i5|TRINITY_DN4411_c0_g1_i2|TRINITY_DN4411_c0_g1_i2|TRINITY_DN5966_c0_g1_i2|TRINITY_DN5966_c0_g1_i2|TRINITY_DN8315_c0_g1_i1|TRINITY_DN8315_c0_g1_i1
Cellular Component	GO:0005694	chromosome	11	11/18841	TRINITY_DN100074_c0_g1_i1|TRINITY_DN13080_c1_g1_i1|TRINITY_DN23294_c0_g1_i4|TRINITY_DN27894_c0_g1_i1|TRINITY_DN28719_c0_g3_i1|TRINITY_DN3897_c0_g1_i2|TRINITY_DN6273_c0_g1_i1|TRINITY_DN7312_c0_g1_i1|TRINITY_DN7478_c1_g1_i3|TRINITY_DN9693_c0_g1_i32|TRINITY_DN97155_c0_g1_i1
Molecular Function	GO:0005515	protein binding	2131	2131/18841	TRINITY_DN10030_c1_g1_i1|TRINITY_DN1004_c4_g1_i1|TRINITY_DN100404_c0_g1_i1|TRINITY_DN100414_c0_g1_i1|TRINITY_DN100655_c0_g1_i1|TRINITY_DN1009_c0_g1_i1|TRINITY_DN100924_c0_g1_i1|TRINITY_DN1011_c0_g1_i1|TRINITY_DN101118_c0_g1_i1|TRINITY_DN10112_c0_g1_i1|TRINITY_DN10118_c0_g2_i1|TRINITY_DN10121_c0_g1_i2|TRINITY_DN10130_c0_g1_i8|TRINITY_DN10130_c1_g1_i5|TRINITY_DN101482_c0_g1_i1|TRINITY_DN101584_c0_g…
Molecular Function	GO:0005524	ATP binding	1916	1916/18841	TRINITY_DN100074_c0_g1_i1|TRINITY_DN1001_c0_g1_i1|TRINITY_DN10012_c0_g1_i1|TRINITY_DN100818_c0_g1_i1|TRINITY_DN10096_c0_g1_i2|TRINITY_DN10105_c0_g1_i1|TRINITY_DN101310_c0_g1_i1|TRINITY_DN101618_c0_g1_i1|TRINITY_DN10163_c0_g1_i1|TRINITY_DN101832_c0_g1_i1|TRINITY_DN10190_c0_g1_i3|TRINITY_DN10190_c0_g1_i3|TRINITY_DN10212_c0_g1_i6|TRINITY_DN10212_c0_g1_i6|TRINITY_DN1022_c1_g1_i3|TRINITY_DN10220_c0_g1…
Molecular Function	GO:0004672	protein kinase activity	1142	1142/18841	TRINITY_DN100628_c0_g1_i1|TRINITY_DN1016_c0_g1_i17|TRINITY_DN101999_c0_g1_i1|TRINITY_DN10205_c0_g1_i2|TRINITY_DN10225_c0_g1_i2|TRINITY_DN10243_c1_g2_i5|TRINITY_DN10275_c1_g1_i4|TRINITY_DN10280_c0_g1_i3|TRINITY_DN10291_c1_g1_i5|TRINITY_DN103176_c0_g1_i1|TRINITY_DN10338_c0_g1_i1|TRINITY_DN10338_c0_g2_i1|TRINITY_DN10338_c1_g1_i1|TRINITY_DN10356_c0_g1_i1|TRINITY_DN10357_c0_g1_i18|TRINITY_DN10372_c1_g…
Molecular Function	GO:0003676	nucleic acid binding	802	802/18841	TRINITY_DN10013_c0_g1_i6|TRINITY_DN10013_c0_g1_i6|TRINITY_DN100228_c0_g1_i1|TRINITY_DN10096_c0_g1_i2|TRINITY_DN101510_c0_g1_i1|TRINITY_DN102033_c0_g1_i1|TRINITY_DN1030_c0_g1_i16|TRINITY_DN10373_c1_g1_i3|TRINITY_DN10373_c1_g1_i3|TRINITY_DN10373_c1_g2_i1|TRINITY_DN10373_c1_g2_i1|TRINITY_DN10377_c0_g1_i1|TRINITY_DN104034_c0_g1_i1|TRINITY_DN10441_c0_g1_i5|TRINITY_DN10451_c0_g1_i5|TRINITY_DN104644_c0_…
Molecular Function	GO:0003677	DNA binding	661	661/18841	TRINITY_DN100074_c0_g1_i1|TRINITY_DN100691_c0_g1_i1|TRINITY_DN100818_c0_g1_i1|TRINITY_DN100867_c0_g1_i1|TRINITY_DN101835_c0_g1_i2|TRINITY_DN102849_c0_g1_i2|TRINITY_DN10343_c1_g1_i4|TRINITY_DN10363_c0_g1_i1|TRINITY_DN10363_c0_g2_i1|TRINITY_DN10375_c0_g1_i13|TRINITY_DN10390_c0_g1_i13|TRINITY_DN10403_c0_g1_i1|TRINITY_DN10403_c0_g2_i2|TRINITY_DN104429_c0_g1_i1|TRINITY_DN105402_c0_g1_i1|TRINITY_DN1054…
Molecular Function	GO:0008270	zinc ion binding	593	593/18841	TRINITY_DN10010_c0_g1_i1|TRINITY_DN100151_c0_g1_i1|TRINITY_DN100151_c0_g1_i1|TRINITY_DN10017_c1_g1_i3|TRINITY_DN100188_c0_g1_i1|TRINITY_DN100188_c0_g1_i1|TRINITY_DN101019_c0_g1_i1|TRINITY_DN101597_c0_g1_i1|TRINITY_DN102470_c0_g1_i1|TRINITY_DN102470_c0_g1_i1|TRINITY_DN102997_c0_g1_i1|TRINITY_DN10341_c0_g1_i1|TRINITY_DN1035_c0_g1_i1|TRINITY_DN10487_c0_g1_i1|TRINITY_DN105840_c0_g1_i1|TRINITY_DN10691…
Molecular Function	GO:0016491	oxidoreductase activity	575	575/18841	TRINITY_DN10_c2_g1_i2|TRINITY_DN100133_c0_g1_i1|TRINITY_DN100668_c0_g1_i1|TRINITY_DN10095_c0_g1_i1|TRINITY_DN101209_c0_g1_i1|TRINITY_DN10135_c0_g1_i1|TRINITY_DN10135_c0_g2_i1|TRINITY_DN102141_c0_g1_i1|TRINITY_DN10216_c0_g2_i2|TRINITY_DN10274_c0_g2_i2|TRINITY_DN102810_c0_g1_i1|TRINITY_DN10367_c0_g2_i1|TRINITY_DN10388_c0_g1_i1|TRINITY_DN103890_c0_g1_i1|TRINITY_DN1046_c0_g1_i2|TRINITY_DN10461_c0_g1_…
Molecular Function	GO:0020037	heme binding	504	504/18841	TRINITY_DN10004_c1_g1_i1|TRINITY_DN10019_c1_g1_i1|TRINITY_DN10019_c1_g2_i5|TRINITY_DN10019_c1_g3_i1|TRINITY_DN10019_c1_g4_i1|TRINITY_DN100715_c0_g1_i1|TRINITY_DN101513_c0_g1_i1|TRINITY_DN10188_c0_g1_i1|TRINITY_DN102187_c0_g1_i1|TRINITY_DN10230_c0_g1_i6|TRINITY_DN103_c0_g1_i8|TRINITY_DN10339_c0_g1_i1|TRINITY_DN10536_c2_g1_i1|TRINITY_DN106064_c0_g1_i1|TRINITY_DN106467_c0_g1_i1|TRINITY_DN10666_c0_g2…
Molecular Function	GO:0005506	iron ion binding	414	414/18841	TRINITY_DN10004_c1_g1_i1|TRINITY_DN10019_c1_g1_i1|TRINITY_DN10019_c1_g2_i5|TRINITY_DN10019_c1_g3_i1|TRINITY_DN10019_c1_g4_i1|TRINITY_DN100715_c0_g1_i1|TRINITY_DN10188_c0_g1_i1|TRINITY_DN102187_c0_g1_i1|TRINITY_DN10230_c0_g1_i6|TRINITY_DN102810_c0_g1_i1|TRINITY_DN10339_c0_g1_i1|TRINITY_DN105143_c0_g1_i1|TRINITY_DN10536_c2_g1_i1|TRINITY_DN106064_c0_g1_i1|TRINITY_DN10666_c0_g2_i3|TRINITY_DN107432_c0…
Molecular Function	GO:0003735	structural constituent of ribosome	410	410/18841	TRINITY_DN100_c0_g1_i1|TRINITY_DN100_c1_g1_i3|TRINITY_DN102069_c0_g1_i1|TRINITY_DN103635_c0_g1_i1|TRINITY_DN10395_c0_g1_i1|TRINITY_DN104468_c0_g1_i1|TRINITY_DN104743_c0_g1_i1|TRINITY_DN105151_c0_g1_i1|TRINITY_DN1070_c2_g1_i2|TRINITY_DN107977_c0_g1_i1|TRINITY_DN108007_c0_g1_i1|TRINITY_DN10810_c0_g1_i2|TRINITY_DN108744_c0_g1_i1|TRINITY_DN109_c0_g1_i1|TRINITY_DN109177_c0_g1_i1|TRINITY_DN10941_c0_g1_…
Molecular Function	GO:0003723	RNA binding	403	403/18841	TRINITY_DN10015_c0_g1_i2|TRINITY_DN102414_c0_g1_i1|TRINITY_DN10368_c0_g1_i2|TRINITY_DN10368_c0_g2_i1|TRINITY_DN10614_c0_g1_i4|TRINITY_DN10614_c0_g1_i4|TRINITY_DN10614_c0_g2_i3|TRINITY_DN10614_c0_g2_i3|TRINITY_DN10727_c0_g1_i1|TRINITY_DN1076_c2_g1_i3|TRINITY_DN1076_c2_g1_i3|TRINITY_DN1076_c2_g1_i3|TRINITY_DN1076_c2_g1_i3|TRINITY_DN108007_c0_g1_i1|TRINITY_DN1083_c1_g1_i1|TRINITY_DN1086_c3_g1_i9|TRI…
Molecular Function	GO:0016705	oxidoreductase activity, acting on paired donors, with incorporation or reduction of molecular oxygen	380	380/18841	TRINITY_DN10004_c1_g1_i1|TRINITY_DN10019_c1_g1_i1|TRINITY_DN10019_c1_g2_i5|TRINITY_DN10019_c1_g3_i1|TRINITY_DN10019_c1_g4_i1|TRINITY_DN100715_c0_g1_i1|TRINITY_DN10188_c0_g1_i1|TRINITY_DN102187_c0_g1_i1|TRINITY_DN10230_c0_g1_i6|TRINITY_DN10339_c0_g1_i1|TRINITY_DN10536_c2_g1_i1|TRINITY_DN106064_c0_g1_i1|TRINITY_DN10666_c0_g2_i3|TRINITY_DN107432_c0_g1_i1|TRINITY_DN107601_c0_g1_i1|TRINITY_DN108602_c0…
Molecular Function	GO:0005525	GTP binding	339	339/18841	TRINITY_DN10213_c0_g1_i14|TRINITY_DN10232_c0_g1_i4|TRINITY_DN10255_c1_g1_i1|TRINITY_DN102850_c0_g1_i1|TRINITY_DN104512_c0_g1_i1|TRINITY_DN10483_c0_g1_i10|TRINITY_DN1053_c0_g1_i1|TRINITY_DN10671_c0_g1_i1|TRINITY_DN1084_c0_g1_i2|TRINITY_DN1089_c0_g2_i1|TRINITY_DN111159_c0_g1_i1|TRINITY_DN111393_c0_g1_i1|TRINITY_DN11171_c0_g1_i1|TRINITY_DN112442_c0_g1_i1|TRINITY_DN112534_c0_g1_i1|TRINITY_DN11299_c0_…
Molecular Function	GO:0016887	ATP hydrolysis activity	334	334/18841	TRINITY_DN1001_c0_g1_i1|TRINITY_DN10163_c0_g1_i1|TRINITY_DN101832_c0_g1_i1|TRINITY_DN1022_c1_g1_i3|TRINITY_DN10280_c1_g2_i2|TRINITY_DN103685_c0_g1_i1|TRINITY_DN1037_c0_g1_i2|TRINITY_DN104105_c0_g1_i1|TRINITY_DN1054_c1_g1_i1|TRINITY_DN10695_c0_g1_i1|TRINITY_DN10707_c0_g1_i2|TRINITY_DN10707_c0_g1_i2|TRINITY_DN107308_c0_g1_i1|TRINITY_DN108005_c0_g1_i1|TRINITY_DN10900_c1_g1_i1|TRINITY_DN10900_c2_g1_i…
Molecular Function	GO:0003700	DNA-binding transcription factor activity	273	273/18841	TRINITY_DN1_c9_g1_i2|TRINITY_DN1012_c0_g1_i3|TRINITY_DN101476_c0_g1_i1|TRINITY_DN101835_c0_g1_i2|TRINITY_DN102829_c0_g1_i1|TRINITY_DN1036_c0_g1_i4|TRINITY_DN1036_c1_g1_i1|TRINITY_DN10385_c0_g1_i1|TRINITY_DN10454_c0_g1_i4|TRINITY_DN1055_c0_g1_i5|TRINITY_DN10712_c1_g1_i2|TRINITY_DN1080_c0_g1_i3|TRINITY_DN10950_c0_g1_i1|TRINITY_DN10950_c0_g2_i1|TRINITY_DN10960_c1_g1_i10|TRINITY_DN11023_c0_g2_i1|TRIN…
Molecular Function	GO:0003824	catalytic activity	254	254/18841	TRINITY_DN100074_c0_g1_i1|TRINITY_DN10035_c0_g1_i2|TRINITY_DN100444_c0_g1_i1|TRINITY_DN10191_c0_g1_i1|TRINITY_DN10224_c0_g1_i1|TRINITY_DN102598_c0_g1_i1|TRINITY_DN1029_c0_g1_i4|TRINITY_DN1029_c0_g1_i4|TRINITY_DN103796_c0_g1_i1|TRINITY_DN10386_c0_g1_i2|TRINITY_DN1043_c2_g1_i28|TRINITY_DN10600_c1_g1_i1|TRINITY_DN10619_c0_g1_i2|TRINITY_DN1097_c0_g1_i2|TRINITY_DN11124_c0_g1_i4|TRINITY_DN111426_c0_g1_…
Molecular Function	GO:0046872	metal ion binding	250	250/18841	TRINITY_DN101064_c0_g1_i1|TRINITY_DN101398_c0_g1_i1|TRINITY_DN10147_c0_g1_i2|TRINITY_DN10147_c0_g1_i2|TRINITY_DN1040_c0_g1_i1|TRINITY_DN10454_c2_g1_i1|TRINITY_DN10978_c1_g1_i4|TRINITY_DN11070_c0_g1_i7|TRINITY_DN112299_c0_g1_i1|TRINITY_DN1123_c0_g1_i2|TRINITY_DN1123_c0_g1_i2|TRINITY_DN11245_c0_g2_i2|TRINITY_DN113164_c0_g1_i1|TRINITY_DN113760_c0_g1_i1|TRINITY_DN11384_c0_g1_i2|TRINITY_DN11411_c0_g1_…
Molecular Function	GO:0043531	ADP binding	246	246/18841	TRINITY_DN10030_c1_g1_i1|TRINITY_DN10130_c0_g1_i8|TRINITY_DN10209_c0_g1_i4|TRINITY_DN10359_c1_g1_i1|TRINITY_DN10359_c1_g2_i1|TRINITY_DN10359_c2_g1_i1|TRINITY_DN10405_c0_g1_i7|TRINITY_DN10420_c1_g1_i13|TRINITY_DN10849_c0_g1_i4|TRINITY_DN10869_c0_g1_i7|TRINITY_DN10869_c0_g2_i1|TRINITY_DN10869_c0_g3_i1|TRINITY_DN10988_c0_g1_i6|TRINITY_DN11016_c0_g1_i6|TRINITY_DN11274_c0_g1_i2|TRINITY_DN11441_c0_g1_i…
Molecular Function	GO:0005509	calcium ion binding	243	243/18841	TRINITY_DN1016_c0_g2_i2|TRINITY_DN1016_c0_g2_i2|TRINITY_DN102141_c0_g1_i1|TRINITY_DN108_c1_g1_i1|TRINITY_DN1089_c6_g1_i1|TRINITY_DN109679_c0_g1_i1|TRINITY_DN1097_c0_g1_i2|TRINITY_DN10987_c1_g1_i8|TRINITY_DN10987_c1_g1_i8|TRINITY_DN1121_c0_g1_i1|TRINITY_DN11520_c0_g1_i12|TRINITY_DN11520_c0_g1_i12|TRINITY_DN11520_c0_g1_i12|TRINITY_DN11538_c0_g1_i3|TRINITY_DN1156_c0_g1_i3|TRINITY_DN1156_c0_g1_i3|TRI…
Molecular Function	GO:0003924	GTPase activity	221	221/18841	TRINITY_DN10255_c1_g1_i1|TRINITY_DN102850_c0_g1_i1|TRINITY_DN104512_c0_g1_i1|TRINITY_DN10483_c0_g1_i10|TRINITY_DN107764_c0_g1_i1|TRINITY_DN1084_c0_g1_i2|TRINITY_DN1089_c0_g2_i1|TRINITY_DN111159_c0_g1_i1|TRINITY_DN11171_c0_g1_i1|TRINITY_DN112534_c0_g1_i1|TRINITY_DN113_c0_g1_i4|TRINITY_DN113300_c0_g1_i1|TRINITY_DN113351_c0_g1_i1|TRINITY_DN113956_c0_g1_i1|TRINITY_DN115439_c0_g1_i1|TRINITY_DN11646_c0…
Molecular Function	GO:0022857	transmembrane transporter activity	215	215/18841	TRINITY_DN101794_c0_g1_i1|TRINITY_DN103505_c0_g1_i1|TRINITY_DN106164_c0_g1_i1|TRINITY_DN106682_c0_g1_i1|TRINITY_DN10902_c0_g1_i4|TRINITY_DN11352_c0_g1_i2|TRINITY_DN11354_c1_g1_i4|TRINITY_DN11427_c0_g1_i4|TRINITY_DN114780_c0_g1_i1|TRINITY_DN114930_c0_g1_i1|TRINITY_DN11613_c0_g1_i9|TRINITY_DN117088_c0_g1_i1|TRINITY_DN117746_c0_g1_i1|TRINITY_DN11808_c0_g3_i1|TRINITY_DN12309_c0_g1_i4|TRINITY_DN123218…
Molecular Function	GO:0016787	hydrolase activity	207	207/18841	TRINITY_DN101376_c0_g1_i1|TRINITY_DN10248_c0_g1_i1|TRINITY_DN10332_c0_g1_i2|TRINITY_DN1040_c0_g1_i1|TRINITY_DN1071_c0_g1_i7|TRINITY_DN10944_c0_g1_i6|TRINITY_DN10978_c1_g1_i4|TRINITY_DN10986_c0_g1_i1|TRINITY_DN111304_c0_g1_i1|TRINITY_DN11194_c0_g1_i3|TRINITY_DN11309_c0_g1_i2|TRINITY_DN1138_c0_g1_i9|TRINITY_DN115046_c0_g1_i1|TRINITY_DN11515_c0_g1_i1|TRINITY_DN1153_c0_g1_i1|TRINITY_DN1153_c1_g1_i1|T…
Molecular Function	GO:0008168	methyltransferase activity	170	170/18841	TRINITY_DN100816_c0_g1_i1|TRINITY_DN101557_c0_g1_i1|TRINITY_DN10199_c0_g1_i3|TRINITY_DN103002_c0_g1_i1|TRINITY_DN10575_c0_g2_i6|TRINITY_DN10706_c0_g1_i1|TRINITY_DN109463_c0_g1_i1|TRINITY_DN111177_c0_g1_i1|TRINITY_DN11125_c0_g1_i3|TRINITY_DN111873_c0_g1_i1|TRINITY_DN113286_c0_g1_i1|TRINITY_DN1137_c2_g2_i6|TRINITY_DN1165_c1_g1_i1|TRINITY_DN12290_c0_g1_i2|TRINITY_DN12448_c0_g1_i1|TRINITY_DN12761_c0_…
Molecular Function	GO:0004553	hydrolase activity, hydrolyzing O-glycosyl compounds	161	161/18841	TRINITY_DN1_c69_g1_i1|TRINITY_DN10005_c0_g1_i1|TRINITY_DN10005_c0_g1_i1|TRINITY_DN100495_c0_g1_i1|TRINITY_DN102042_c0_g1_i1|TRINITY_DN10488_c1_g4_i1|TRINITY_DN10588_c1_g1_i2|TRINITY_DN11155_c0_g1_i21|TRINITY_DN11155_c0_g2_i1|TRINITY_DN1122_c0_g1_i1|TRINITY_DN1122_c0_g2_i1|TRINITY_DN11891_c0_g2_i1|TRINITY_DN1194_c0_g1_i4|TRINITY_DN119766_c0_g1_i1|TRINITY_DN11980_c0_g1_i1|TRINITY_DN12088_c0_g1_i4|T…
Molecular Function	GO:0016829	lyase activity	150	150/18841	TRINITY_DN1_c371_g1_i1|TRINITY_DN1_c371_g1_i1|TRINITY_DN10123_c0_g1_i1|TRINITY_DN10123_c0_g1_i1|TRINITY_DN10185_c0_g1_i2|TRINITY_DN10266_c0_g1_i3|TRINITY_DN10266_c0_g1_i3|TRINITY_DN10266_c0_g2_i1|TRINITY_DN10266_c0_g2_i1|TRINITY_DN10406_c1_g1_i6|TRINITY_DN1068_c0_g1_i7|TRINITY_DN1068_c0_g1_i7|TRINITY_DN1068_c1_g1_i1|TRINITY_DN1068_c3_g1_i4|TRINITY_DN11029_c0_g1_i2|TRINITY_DN112540_c0_g1_i1|TRINIT…
Molecular Function	GO:0046983	protein dimerization activity	150	150/18841	TRINITY_DN10077_c0_g1_i1|TRINITY_DN10587_c2_g4_i1|TRINITY_DN10897_c0_g1_i1|TRINITY_DN11093_c0_g1_i1|TRINITY_DN11542_c0_g1_i3|TRINITY_DN11871_c0_g1_i5|TRINITY_DN12186_c0_g1_i2|TRINITY_DN12600_c1_g1_i1|TRINITY_DN127020_c0_g1_i1|TRINITY_DN12733_c0_g1_i2|TRINITY_DN127488_c0_g1_i1|TRINITY_DN127493_c0_g1_i1|TRINITY_DN127669_c0_g1_i1|TRINITY_DN12993_c0_g2_i2|TRINITY_DN130297_c0_g1_i2|TRINITY_DN132493_c0…
Molecular Function	GO:0042626	ATPase-coupled transmembrane transporter activity	148	148/18841	TRINITY_DN10212_c0_g1_i6|TRINITY_DN10238_c0_g1_i1|TRINITY_DN10238_c0_g2_i11|TRINITY_DN10505_c0_g1_i6|TRINITY_DN110819_c0_g1_i1|TRINITY_DN111510_c0_g1_i2|TRINITY_DN112019_c0_g1_i2|TRINITY_DN112842_c0_g1_i1|TRINITY_DN113192_c0_g1_i1|TRINITY_DN116531_c0_g1_i1|TRINITY_DN116746_c0_g1_i1|TRINITY_DN11804_c0_g2_i2|TRINITY_DN122744_c0_g1_i1|TRINITY_DN12346_c0_g1_i1|TRINITY_DN12534_c0_g1_i2|TRINITY_DN12617…
Molecular Function	GO:0043565	sequence-specific DNA binding	141	141/18841	TRINITY_DN1_c9_g1_i2|TRINITY_DN10363_c0_g1_i1|TRINITY_DN10363_c0_g2_i1|TRINITY_DN10385_c0_g1_i1|TRINITY_DN10454_c0_g1_i4|TRINITY_DN10600_c6_g1_i2|TRINITY_DN1080_c0_g1_i3|TRINITY_DN11176_c0_g1_i1|TRINITY_DN11774_c0_g1_i1|TRINITY_DN12358_c0_g1_i2|TRINITY_DN12358_c0_g1_i2|TRINITY_DN12372_c1_g2_i2|TRINITY_DN126347_c4_g1_i1|TRINITY_DN12662_c0_g1_i2|TRINITY_DN126883_c0_g1_i1|TRINITY_DN127143_c0_g1_i1|T…
Molecular Function	GO:0010333	terpene synthase activity	137	137/18841	TRINITY_DN1_c371_g1_i1|TRINITY_DN1_c371_g1_i1|TRINITY_DN10123_c0_g1_i1|TRINITY_DN10123_c0_g1_i1|TRINITY_DN10185_c0_g1_i2|TRINITY_DN10266_c0_g1_i3|TRINITY_DN10266_c0_g1_i3|TRINITY_DN10266_c0_g2_i1|TRINITY_DN10266_c0_g2_i1|TRINITY_DN10406_c1_g1_i6|TRINITY_DN1068_c0_g1_i7|TRINITY_DN1068_c0_g1_i7|TRINITY_DN1068_c1_g1_i1|TRINITY_DN1068_c3_g1_i4|TRINITY_DN11029_c0_g1_i2|TRINITY_DN11848_c1_g1_i1|TRINITY…
Molecular Function	GO:0000287	magnesium ion binding	117	117/18841	TRINITY_DN1_c371_g1_i1|TRINITY_DN10123_c0_g1_i1|TRINITY_DN10266_c0_g1_i3|TRINITY_DN10266_c0_g2_i1|TRINITY_DN10630_c0_g1_i2|TRINITY_DN10630_c0_g1_i2|TRINITY_DN1068_c0_g1_i7|TRINITY_DN1068_c1_g1_i1|TRINITY_DN1068_c3_g1_i4|TRINITY_DN11029_c0_g1_i2|TRINITY_DN11142_c0_g1_i1|TRINITY_DN11848_c1_g1_i1|TRINITY_DN12419_c0_g1_i4|TRINITY_DN1250_c0_g2_i2|TRINITY_DN1250_c0_g3_i3|TRINITY_DN12583_c0_g1_i1|TRINIT…

## Sheet: Table S7
Table S7. KOG analysis of unigenes.
Classification	Code	CodeFunction	geneCount	geneList
Cellular Processes and Signaling	D	Cell cycle control, cell division, chromosome partitioning	8001	TRINITY_DN0_c21_g1_i1|TRINITY_DN0_c23_g1_i4|TRINITY_DN10004_c1_g1_i1|TRINITY_DN100091_c0_g1_i1|TRINITY_DN10012_c0_g1_i1|TRINITY_DN100135_c0_g1_i1|TRINITY_DN10013_c0_g1_i6|TRINITY_DN100155_c0_g1_i1|TRINITY_DN10017_c0_g1_i10|TRINITY_DN10020_c0_g1_i2|TRINITY_DN100220_c0_g1_i1|TRINITY_DN100222_c0_g1_i1|TRINITY_DN100228_c0_g1_i1|TRINITY_DN10022_c0_g1_i8|TRINITY_DN10023_c0_g1_i3|TRINITY_DN10023_c0_g2_i…
Cellular Processes and Signaling	M	Cell wall/membrane/envelope biogenesis	2085	TRINITY_DN100033_c0_g1_i1|TRINITY_DN10004_c1_g1_i1|TRINITY_DN100091_c0_g1_i1|TRINITY_DN10015_c0_g1_i2|TRINITY_DN100190_c0_g1_i1|TRINITY_DN100222_c0_g1_i1|TRINITY_DN10028_c0_g1_i1|TRINITY_DN1002_c0_g2_i3|TRINITY_DN100375_c0_g1_i1|TRINITY_DN100517_c0_g1_i1|TRINITY_DN10057_c1_g1_i2|TRINITY_DN100655_c0_g1_i1|TRINITY_DN10067_c0_g1_i1|TRINITY_DN100757_c0_g1_i1|TRINITY_DN10076_c0_g1_i1|TRINITY_DN100979_…
Cellular Processes and Signaling	N	Cell motility	582	TRINITY_DN100151_c0_g1_i1|TRINITY_DN100431_c0_g1_i1|TRINITY_DN100915_c0_g1_i1|TRINITY_DN101618_c0_g1_i1|TRINITY_DN101835_c0_g1_i2|TRINITY_DN1022_c0_g1_i1|TRINITY_DN10255_c0_g1_i4|TRINITY_DN102589_c0_g1_i1|TRINITY_DN102810_c0_g1_i1|TRINITY_DN103648_c0_g1_i1|TRINITY_DN103685_c0_g1_i1|TRINITY_DN104105_c0_g1_i1|TRINITY_DN10422_c0_g1_i6|TRINITY_DN104267_c0_g1_i1|TRINITY_DN10483_c0_g1_i10|TRINITY_DN104…
Cellular Processes and Signaling	O	Posttranslational modification, protein turnover, chaperones	16169	TRINITY_DN0_c23_g1_i4|TRINITY_DN0_c23_g2_i1|TRINITY_DN0_c26_g1_i1|TRINITY_DN0_c29_g1_i2|TRINITY_DN0_c45_g1_i4|TRINITY_DN100029_c0_g1_i1|TRINITY_DN100033_c0_g1_i1|TRINITY_DN100051_c0_g1_i1|TRINITY_DN10005_c0_g1_i1|TRINITY_DN10006_c0_g1_i15|TRINITY_DN100091_c0_g1_i1|TRINITY_DN10012_c0_g1_i1|TRINITY_DN10013_c0_g1_i6|TRINITY_DN100146_c0_g1_i1|TRINITY_DN10014_c0_g1_i2|TRINITY_DN10015_c0_g1_i2|TRINITY_…
Cellular Processes and Signaling	T	Signal transduction mechanisms	21038	TRINITY_DN0_c0_g1_i43|TRINITY_DN0_c115_g1_i1|TRINITY_DN0_c23_g1_i4|TRINITY_DN0_c23_g2_i1|TRINITY_DN0_c26_g1_i1|TRINITY_DN0_c45_g1_i4|TRINITY_DN100003_c0_g1_i1|TRINITY_DN100029_c0_g1_i1|TRINITY_DN100034_c0_g1_i1|TRINITY_DN100037_c0_g1_i1|TRINITY_DN100048_c0_g1_i1|TRINITY_DN100051_c0_g1_i1|TRINITY_DN10006_c0_g1_i15|TRINITY_DN100091_c0_g1_i1|TRINITY_DN100095_c0_g1_i1|TRINITY_DN10010_c0_g1_i1|TRINITY…
Cellular Processes and Signaling	U	Intracellular trafficking, secretion, and vesicular transport	8914	TRINITY_DN0_c110_g1_i8|TRINITY_DN0_c115_g1_i1|TRINITY_DN0_c13_g1_i2|TRINITY_DN0_c21_g1_i1|TRINITY_DN100003_c0_g1_i1|TRINITY_DN100029_c0_g1_i1|TRINITY_DN10003_c0_g1_i1|TRINITY_DN100048_c0_g1_i1|TRINITY_DN100051_c0_g1_i1|TRINITY_DN100091_c0_g1_i1|TRINITY_DN100133_c0_g1_i1|TRINITY_DN10014_c0_g1_i2|TRINITY_DN10016_c2_g2_i2|TRINITY_DN10017_c0_g1_i10|TRINITY_DN10017_c1_g2_i1|TRINITY_DN100190_c0_g1_i1|T…
Cellular Processes and Signaling	V	Defense mechanisms	2169	TRINITY_DN0_c23_g2_i1|TRINITY_DN100091_c0_g1_i1|TRINITY_DN100113_c0_g1_i1|TRINITY_DN100155_c0_g1_i1|TRINITY_DN10016_c0_g2_i1|TRINITY_DN10017_c0_g1_i10|TRINITY_DN10019_c1_g1_i1|TRINITY_DN100337_c0_g1_i1|TRINITY_DN10038_c0_g1_i5|TRINITY_DN100403_c0_g1_i1|TRINITY_DN100431_c0_g1_i1|TRINITY_DN10054_c0_g1_i4|TRINITY_DN100633_c0_g1_i1|TRINITY_DN100684_c0_g1_i1|TRINITY_DN1007_c0_g2_i1|TRINITY_DN10085_c0_…
Cellular Processes and Signaling	W	Extracellular structures	2827	TRINITY_DN0_c23_g1_i4|TRINITY_DN10019_c0_g1_i2|TRINITY_DN100267_c0_g1_i1|TRINITY_DN100301_c0_g1_i1|TRINITY_DN10030_c1_g1_i1|TRINITY_DN10035_c0_g1_i2|TRINITY_DN100367_c0_g1_i1|TRINITY_DN10040_c0_g2_i1|TRINITY_DN10042_c0_g1_i1|TRINITY_DN100431_c0_g1_i1|TRINITY_DN10045_c0_g1_i4|TRINITY_DN10045_c2_g1_i1|TRINITY_DN10046_c0_g2_i2|TRINITY_DN100519_c0_g1_i1|TRINITY_DN100613_c0_g1_i1|TRINITY_DN100622_c0_g…
Cellular Processes and Signaling	Y	Nuclear structure	1560	TRINITY_DN0_c110_g1_i8|TRINITY_DN100003_c0_g1_i1|TRINITY_DN100218_c0_g1_i1|TRINITY_DN100419_c0_g1_i1|TRINITY_DN100431_c0_g1_i1|TRINITY_DN100757_c0_g1_i1|TRINITY_DN1008_c3_g1_i1|TRINITY_DN10092_c0_g1_i2|TRINITY_DN1011_c0_g1_i1|TRINITY_DN101336_c0_g1_i1|TRINITY_DN101482_c0_g1_i1|TRINITY_DN10160_c0_g1_i1|TRINITY_DN101757_c0_g1_i1|TRINITY_DN101908_c0_g1_i1|TRINITY_DN101944_c0_g1_i1|TRINITY_DN102051_c…
Cellular Processes and Signaling	Z	Cytoskeleton	8305	TRINITY_DN0_c23_g1_i4|TRINITY_DN100051_c0_g1_i1|TRINITY_DN100091_c0_g1_i1|TRINITY_DN10010_c0_g2_i1|TRINITY_DN100149_c0_g1_i1|TRINITY_DN100151_c0_g1_i1|TRINITY_DN10016_c2_g2_i2|TRINITY_DN10017_c0_g1_i10|TRINITY_DN100188_c0_g1_i1|TRINITY_DN100219_c0_g1_i1|TRINITY_DN10025_c0_g1_i1|TRINITY_DN10030_c1_g1_i1|TRINITY_DN1003_c0_g1_i1|TRINITY_DN100403_c0_g1_i1|TRINITY_DN10042_c0_g1_i1|TRINITY_DN10042_c0_g…
Information Storage and Processing	A	RNA processing and modification	9409	TRINITY_DN0_c23_g1_i4|TRINITY_DN0_c23_g2_i1|TRINITY_DN100029_c0_g1_i1|TRINITY_DN10005_c0_g1_i1|TRINITY_DN100091_c0_g1_i1|TRINITY_DN100113_c0_g1_i1|TRINITY_DN10011_c0_g1_i2|TRINITY_DN10012_c0_g1_i1|TRINITY_DN100135_c0_g1_i1|TRINITY_DN10013_c0_g1_i6|TRINITY_DN100140_c0_g1_i1|TRINITY_DN100149_c0_g1_i1|TRINITY_DN10014_c0_g1_i2|TRINITY_DN100155_c0_g1_i1|TRINITY_DN10015_c0_g1_i2|TRINITY_DN10016_c0_g2_i…
Information Storage and Processing	B	Chromatin structure and dynamics	4541	TRINITY_DN0_c23_g1_i4|TRINITY_DN0_c26_g1_i1|TRINITY_DN10014_c0_g1_i2|TRINITY_DN100151_c0_g1_i1|TRINITY_DN100169_c0_g1_i1|TRINITY_DN10019_c1_g1_i1|TRINITY_DN10022_c0_g1_i8|TRINITY_DN10033_c6_g1_i1|TRINITY_DN100380_c0_g1_i1|TRINITY_DN100406_c0_g1_i1|TRINITY_DN100511_c0_g1_i1|TRINITY_DN100541_c0_g1_i1|TRINITY_DN100622_c0_g1_i2|TRINITY_DN10066_c0_g1_i13|TRINITY_DN10066_c1_g1_i2|TRINITY_DN100759_c0_g1…
Information Storage and Processing	J	Translation, ribosomal structure and biogenesis	8840	TRINITY_DN0_c23_g1_i4|TRINITY_DN0_c45_g1_i4|TRINITY_DN10003_c0_g1_i1|TRINITY_DN10010_c0_g2_i1|TRINITY_DN10012_c0_g1_i1|TRINITY_DN100133_c0_g1_i1|TRINITY_DN10013_c0_g1_i6|TRINITY_DN100140_c0_g1_i1|TRINITY_DN100146_c0_g1_i1|TRINITY_DN100155_c0_g1_i1|TRINITY_DN100169_c0_g1_i1|TRINITY_DN10017_c1_g2_i1|TRINITY_DN100193_c0_g1_i1|TRINITY_DN10020_c0_g1_i2|TRINITY_DN100228_c0_g1_i1|TRINITY_DN100230_c0_g1_…
Information Storage and Processing	K	Transcription	11985	TRINITY_DN0_c13_g1_i2|TRINITY_DN0_c26_g1_i1|TRINITY_DN0_c7_g1_i1|TRINITY_DN100029_c0_g1_i1|TRINITY_DN100034_c0_g1_i1|TRINITY_DN100048_c0_g1_i1|TRINITY_DN100051_c0_g1_i1|TRINITY_DN100091_c0_g1_i1|TRINITY_DN10010_c0_g1_i1|TRINITY_DN10012_c0_g1_i1|TRINITY_DN10013_c0_g1_i6|TRINITY_DN100140_c0_g1_i1|TRINITY_DN100151_c0_g1_i1|TRINITY_DN10015_c0_g1_i2|TRINITY_DN100169_c0_g1_i1|TRINITY_DN100176_c0_g1_i1|…
Information Storage and Processing	L	Replication, recombination and repair	6704	TRINITY_DN0_c26_g1_i1|TRINITY_DN100033_c0_g1_i1|TRINITY_DN10004_c0_g1_i4|TRINITY_DN100051_c0_g1_i1|TRINITY_DN100074_c0_g1_i1|TRINITY_DN10012_c0_g1_i1|TRINITY_DN10013_c0_g1_i6|TRINITY_DN100140_c0_g1_i1|TRINITY_DN100146_c0_g1_i1|TRINITY_DN10015_c0_g1_i2|TRINITY_DN10017_c0_g1_i10|TRINITY_DN100188_c0_g1_i1|TRINITY_DN100193_c0_g1_i1|TRINITY_DN100199_c0_g1_i1|TRINITY_DN10022_c0_g1_i8|TRINITY_DN10025_c0…
Metabolism	C	Energy production and conversion	4536	TRINITY_DN0_c110_g1_i8|TRINITY_DN0_c7_g1_i1|TRINITY_DN100029_c0_g1_i1|TRINITY_DN100091_c0_g1_i1|TRINITY_DN100133_c0_g1_i1|TRINITY_DN100149_c0_g1_i1|TRINITY_DN100169_c0_g1_i1|TRINITY_DN10016_c2_g2_i2|TRINITY_DN1003_c0_g1_i1|TRINITY_DN100404_c0_g1_i1|TRINITY_DN10042_c0_g2_i1|TRINITY_DN10046_c0_g1_i1|TRINITY_DN10046_c0_g2_i2|TRINITY_DN100495_c0_g1_i1|TRINITY_DN100560_c0_g1_i1|TRINITY_DN100633_c0_g1_…
Metabolism	E	Amino acid transport and metabolism	5977	TRINITY_DN0_c0_g1_i43|TRINITY_DN0_c115_g1_i1|TRINITY_DN100029_c0_g1_i1|TRINITY_DN100033_c0_g1_i1|TRINITY_DN100034_c0_g1_i1|TRINITY_DN100037_c0_g1_i1|TRINITY_DN100051_c0_g1_i1|TRINITY_DN100083_c0_g1_i1|TRINITY_DN100140_c0_g1_i1|TRINITY_DN100190_c0_g1_i1|TRINITY_DN10019_c0_g1_i2|TRINITY_DN100219_c0_g1_i1|TRINITY_DN10023_c0_g2_i1|TRINITY_DN100301_c0_g1_i1|TRINITY_DN100375_c0_g1_i1|TRINITY_DN1003_c0_…
Metabolism	F	Nucleotide transport and metabolism	2727	TRINITY_DN0_c45_g1_i4|TRINITY_DN10004_c0_g1_i4|TRINITY_DN10012_c0_g1_i1|TRINITY_DN100444_c0_g1_i1|TRINITY_DN10055_c0_g1_i3|TRINITY_DN100575_c0_g1_i1|TRINITY_DN100633_c0_g1_i1|TRINITY_DN100655_c0_g1_i1|TRINITY_DN100674_c0_g1_i1|TRINITY_DN100684_c0_g1_i1|TRINITY_DN100715_c0_g1_i1|TRINITY_DN100764_c0_g1_i1|TRINITY_DN10080_c0_g1_i2|TRINITY_DN100879_c0_g1_i1|TRINITY_DN100945_c0_g1_i1|TRINITY_DN101101_…
Metabolism	G	Carbohydrate transport and metabolism	7661	TRINITY_DN0_c115_g1_i1|TRINITY_DN0_c21_g1_i1|TRINITY_DN0_c23_g1_i4|TRINITY_DN0_c26_g1_i1|TRINITY_DN0_c7_g1_i1|TRINITY_DN100034_c0_g1_i1|TRINITY_DN100037_c0_g1_i1|TRINITY_DN10004_c1_g1_i1|TRINITY_DN100051_c0_g1_i1|TRINITY_DN100091_c0_g1_i1|TRINITY_DN100095_c0_g1_i1|TRINITY_DN10012_c0_g1_i1|TRINITY_DN100151_c0_g1_i1|TRINITY_DN100155_c0_g1_i1|TRINITY_DN10017_c0_g1_i10|TRINITY_DN10019_c0_g1_i2|TRINIT…
Metabolism	H	Coenzyme transport and metabolism	1700	TRINITY_DN0_c21_g1_i1|TRINITY_DN10004_c1_g1_i1|TRINITY_DN10016_c0_g2_i1|TRINITY_DN100273_c0_g1_i1|TRINITY_DN10027_c0_g1_i3|TRINITY_DN100467_c0_g1_i1|TRINITY_DN10070_c0_g1_i2|TRINITY_DN100781_c0_g1_i1|TRINITY_DN10103_c0_g1_i3|TRINITY_DN10108_c0_g1_i1|TRINITY_DN10175_c0_g1_i1|TRINITY_DN101805_c0_g1_i1|TRINITY_DN101853_c0_g1_i1|TRINITY_DN1018_c0_g1_i1|TRINITY_DN10191_c0_g1_i1|TRINITY_DN101929_c0_g1_…
Metabolism	I	Lipid transport and metabolism	7549	TRINITY_DN0_c115_g1_i1|TRINITY_DN0_c21_g1_i1|TRINITY_DN100003_c0_g1_i1|TRINITY_DN100146_c0_g1_i1|TRINITY_DN10014_c0_g1_i2|TRINITY_DN10016_c0_g2_i1|TRINITY_DN10016_c2_g2_i2|TRINITY_DN10017_c0_g1_i10|TRINITY_DN10017_c1_g1_i3|TRINITY_DN10017_c1_g2_i1|TRINITY_DN100190_c0_g1_i1|TRINITY_DN100200_c0_g1_i1|TRINITY_DN100218_c0_g1_i1|TRINITY_DN100279_c0_g1_i1|TRINITY_DN10030_c1_g1_i1|TRINITY_DN10033_c3_g1_…
Metabolism	P	Inorganic ion transport and metabolism	6836	TRINITY_DN0_c110_g1_i8|TRINITY_DN100048_c0_g1_i1|TRINITY_DN100074_c0_g1_i1|TRINITY_DN100091_c0_g1_i1|TRINITY_DN10014_c0_g1_i2|TRINITY_DN10017_c0_g1_i10|TRINITY_DN10020_c0_g1_i2|TRINITY_DN100236_c0_g1_i1|TRINITY_DN10023_c0_g1_i3|TRINITY_DN100267_c0_g1_i1|TRINITY_DN10027_c0_g1_i3|TRINITY_DN100292_c0_g1_i1|TRINITY_DN10030_c0_g1_i1|TRINITY_DN100337_c0_g1_i1|TRINITY_DN100375_c0_g1_i1|TRINITY_DN100404_…
Metabolism	Q	Secondary metabolites biosynthesis, transport and catabolism	5238	TRINITY_DN0_c29_g1_i2|TRINITY_DN0_c45_g1_i4|TRINITY_DN10004_c1_g1_i1|TRINITY_DN10005_c0_g1_i1|TRINITY_DN10010_c0_g2_i1|TRINITY_DN100122_c0_g1_i2|TRINITY_DN10012_c0_g1_i1|TRINITY_DN100140_c0_g1_i1|TRINITY_DN100199_c0_g1_i1|TRINITY_DN10019_c1_g1_i1|TRINITY_DN10019_c1_g2_i5|TRINITY_DN10019_c1_g3_i1|TRINITY_DN10019_c1_g4_i1|TRINITY_DN1001_c0_g1_i1|TRINITY_DN10020_c0_g1_i2|TRINITY_DN100222_c0_g1_i1|TR…
Poorly Characterized	R	General function prediction only	26423	TRINITY_DN0_c110_g1_i8|TRINITY_DN0_c115_g1_i1|TRINITY_DN0_c23_g1_i4|TRINITY_DN0_c23_g2_i1|TRINITY_DN0_c26_g1_i1|TRINITY_DN0_c29_g1_i2|TRINITY_DN0_c45_g1_i4|TRINITY_DN100003_c0_g1_i1|TRINITY_DN100029_c0_g1_i1|TRINITY_DN100033_c0_g1_i1|TRINITY_DN100034_c0_g1_i1|TRINITY_DN10003_c0_g1_i1|TRINITY_DN100048_c0_g1_i1|TRINITY_DN10004_c0_g1_i4|TRINITY_DN10004_c1_g1_i1|TRINITY_DN10005_c0_g1_i1|TRINITY_DN100…
Poorly Characterized	S	Function unknown	13138	TRINITY_DN0_c13_g1_i2|TRINITY_DN0_c21_g1_i1|TRINITY_DN0_c23_g1_i4|TRINITY_DN0_c45_g1_i4|TRINITY_DN100033_c0_g1_i1|TRINITY_DN100034_c0_g1_i1|TRINITY_DN100051_c0_g1_i1|TRINITY_DN10006_c0_g1_i15|TRINITY_DN100091_c0_g1_i1|TRINITY_DN10011_c0_g1_i2|TRINITY_DN10013_c0_g1_i6|TRINITY_DN10014_c0_g1_i2|TRINITY_DN100151_c0_g1_i1|TRINITY_DN10015_c0_g1_i2|TRINITY_DN10017_c1_g1_i3|TRINITY_DN10017_c1_g2_i1|TRINI…

## Sheet: Table S8
Table S8. KEGG analysis of unigenes.
Classification	geneCount	geneList
Carbohydrate metabolism	777	|TRINITY_DN10005_c0_g1_i1|TRINITY_DN10005_c0_g1_i1|TRINITY_DN10127_c0_g1_i1|TRINITY_DN10148_c0_g1_i1|TRINITY_DN1018_c0_g1_i1|TRINITY_DN1022_c0_g1_i1|TRINITY_DN1023_c0_g1_i3|TRINITY_DN10248_c0_g1_i1|TRINITY_DN102889_c0_g1_i1|TRINITY_DN1029_c0_g1_i4|TRINITY_DN10318_c0_g1_i1|TRINITY_DN10367_c0_g2_i1|TRINITY_DN1043_c2_g1_i28|TRINITY_DN10461_c0_g1_i2|TRINITY_DN104807_c0_g1_i1|TRINITY_DN10488_c1_g4_i1|…
Amino acid metabolism	353	|TRINITY_DN0_c0_g1_i43|TRINITY_DN10035_c0_g1_i2|TRINITY_DN101237_c0_g1_i1|TRINITY_DN1035_c0_g1_i1|TRINITY_DN10457_c0_g1_i1|TRINITY_DN10799_c0_g1_i1|TRINITY_DN1080_c0_g2_i2|TRINITY_DN10844_c0_g1_i1|TRINITY_DN10910_c0_g1_i1|TRINITY_DN1108_c0_g1_i6|TRINITY_DN111149_c0_g1_i1|TRINITY_DN1111_c0_g1_i5|TRINITY_DN112049_c0_g1_i1|TRINITY_DN112095_c0_g1_i1|TRINITY_DN11217_c0_g1_i1|TRINITY_DN112772_c0_g1_i1|…
Lipid metabolism	344	|TRINITY_DN1004_c1_g1_i2|TRINITY_DN10073_c0_g1_i1|TRINITY_DN100815_c0_g1_i1|TRINITY_DN10267_c0_g1_i8|TRINITY_DN102810_c0_g1_i1|TRINITY_DN1031_c1_g1_i5|TRINITY_DN10350_c0_g1_i2|TRINITY_DN103554_c0_g1_i1|TRINITY_DN10488_c1_g2_i2|TRINITY_DN10490_c0_g1_i1|TRINITY_DN10588_c2_g1_i3|TRINITY_DN106472_c0_g1_i1|TRINITY_DN1074_c0_g1_i1|TRINITY_DN10899_c0_g1_i1|TRINITY_DN10909_c0_g1_i1|TRINITY_DN10933_c0_g1_…
Energy metabolism	317	|TRINITY_DN1003_c0_g1_i1|TRINITY_DN1005_c0_g1_i5|TRINITY_DN10135_c0_g1_i1|TRINITY_DN10135_c0_g2_i1|TRINITY_DN10272_c0_g1_i1|TRINITY_DN10278_c0_g1_i7|TRINITY_DN103911_c0_g1_i1|TRINITY_DN106960_c0_g1_i1|TRINITY_DN108043_c0_g1_i1|TRINITY_DN10805_c0_g1_i3|TRINITY_DN10805_c0_g1_i3|TRINITY_DN108929_c0_g1_i1|TRINITY_DN110445_c0_g1_i1|TRINITY_DN11049_c0_g1_i1|TRINITY_DN111227_c0_g1_i1|TRINITY_DN11130_c0_…
Metabolism of cofactors and vitamins	241	|TRINITY_DN101805_c0_g1_i1|TRINITY_DN10191_c0_g1_i1|TRINITY_DN10207_c0_g2_i2|TRINITY_DN10320_c1_g1_i1|TRINITY_DN10706_c0_g1_i1|TRINITY_DN1073_c2_g1_i1|TRINITY_DN108210_c0_g1_i1|TRINITY_DN10955_c0_g2_i1|TRINITY_DN11024_c0_g1_i3|TRINITY_DN11074_c0_g2_i2|TRINITY_DN11147_c0_g1_i1|TRINITY_DN11222_c0_g1_i1|TRINITY_DN112911_c0_g1_i1|TRINITY_DN113156_c0_g1_i1|TRINITY_DN113740_c0_g1_i1|TRINITY_DN11560_c0_…
Nucleotide metabolism	175	|TRINITY_DN100444_c0_g1_i1|TRINITY_DN1014_c0_g1_i3|TRINITY_DN103796_c0_g1_i1|TRINITY_DN1049_c0_g1_i3|TRINITY_DN11063_c0_g1_i12|TRINITY_DN11144_c0_g1_i5|TRINITY_DN11289_c0_g1_i8|TRINITY_DN112_c1_g2_i3|TRINITY_DN113538_c0_g1_i1|TRINITY_DN113758_c0_g1_i1|TRINITY_DN11457_c0_g1_i1|TRINITY_DN116309_c0_g1_i1|TRINITY_DN119217_c0_g1_i1|TRINITY_DN121561_c0_g1_i1|TRINITY_DN12176_c0_g1_i1|TRINITY_DN12189_c0_…
Glycan biosynthesis and metabolism	154	|TRINITY_DN10019_c0_g1_i2|TRINITY_DN100648_c0_g1_i1|TRINITY_DN1023_c0_g1_i3|TRINITY_DN10332_c0_g1_i2|TRINITY_DN1039_c0_g1_i1|TRINITY_DN1039_c0_g3_i1|TRINITY_DN10724_c0_g1_i1|TRINITY_DN1102_c0_g1_i1|TRINITY_DN1126_c0_g1_i1|TRINITY_DN11519_c0_g1_i1|TRINITY_DN116126_c0_g1_i1|TRINITY_DN11771_c0_g1_i5|TRINITY_DN11837_c0_g1_i3|TRINITY_DN11888_c0_g1_i2|TRINITY_DN1189_c3_g1_i3|TRINITY_DN11952_c0_g1_i1|TR…
Biosynthesis of other secondary metabolites	147	|TRINITY_DN101708_c0_g1_i1|TRINITY_DN10339_c0_g1_i1|TRINITY_DN103_c0_g1_i8|TRINITY_DN104248_c0_g1_i1|TRINITY_DN10543_c0_g1_i1|TRINITY_DN10683_c1_g1_i1|TRINITY_DN10719_c0_g2_i2|TRINITY_DN10903_c0_g1_i2|TRINITY_DN1090_c0_g1_i1|TRINITY_DN1090_c0_g2_i1|TRINITY_DN1100_c0_g2_i1|TRINITY_DN111138_c0_g1_i1|TRINITY_DN111637_c0_g1_i1|TRINITY_DN11565_c0_g1_i1|TRINITY_DN12007_c1_g1_i9|TRINITY_DN12016_c2_g1_i1…
Metabolism of terpenoids and polyketides	116	|TRINITY_DN10266_c0_g1_i3|TRINITY_DN10266_c0_g2_i1|TRINITY_DN10335_c0_g1_i4|TRINITY_DN1068_c0_g1_i7|TRINITY_DN111153_c0_g1_i3|TRINITY_DN111703_c0_g1_i1|TRINITY_DN111808_c0_g1_i1|TRINITY_DN11227_c1_g1_i1|TRINITY_DN114240_c0_g1_i1|TRINITY_DN11750_c0_g1_i3|TRINITY_DN11888_c0_g1_i2|TRINITY_DN12419_c0_g1_i4|TRINITY_DN12521_c0_g1_i2|TRINITY_DN128005_c0_g1_i1|TRINITY_DN13104_c1_g2_i1|TRINITY_DN13104_c1_…
Metabolism of other amino acids	92	|TRINITY_DN100404_c0_g1_i1|TRINITY_DN101926_c0_g1_i1|TRINITY_DN104315_c0_g1_i1|TRINITY_DN104366_c0_g1_i1|TRINITY_DN10641_c0_g1_i1|TRINITY_DN11009_c1_g1_i5|TRINITY_DN111698_c0_g1_i1|TRINITY_DN111848_c0_g1_i2|TRINITY_DN112571_c0_g1_i1|TRINITY_DN113053_c0_g1_i1|TRINITY_DN11365_c1_g1_i2|TRINITY_DN1168_c1_g2_i5|TRINITY_DN11890_c0_g1_i1|TRINITY_DN12191_c0_g1_i1|TRINITY_DN12974_c0_g1_i1|TRINITY_DN12974_…

## Sheet: Table S9
Table S9. KEGG classification of secondary metabolite.
Classification	geneCount	geneList
Phenylpropanoid biosynthesis	110	|TRINITY_DN101708_c0_g1_i1|TRINITY_DN103_c0_g1_i8|TRINITY_DN10719_c0_g2_i2|TRINITY_DN10903_c0_g1_i2|TRINITY_DN1100_c0_g2_i1|TRINITY_DN111138_c0_g1_i1|TRINITY_DN111637_c0_g1_i1|TRINITY_DN12007_c1_g1_i9|TRINITY_DN12016_c2_g1_i1|TRINITY_DN12049_c1_g1_i1|TRINITY_DN12049_c2_g1_i1|TRINITY_DN1211_c1_g1_i1|TRINITY_DN12380_c0_g1_i4|TRINITY_DN127406_c0_g1_i1|TRINITY_DN128580_c0_g1_i1|TRINITY_DN128619_c0_g1…
Terpenoids biosynthesis	68	|TRINITY_DN10335_c0_g1_i4|TRINITY_DN111153_c0_g1_i3|TRINITY_DN114240_c0_g1_i1|TRINITY_DN11888_c0_g1_i2|TRINITY_DN12419_c0_g1_i4|TRINITY_DN12521_c0_g1_i2|TRINITY_DN13104_c1_g2_i1|TRINITY_DN13104_c1_g4_i1|TRINITY_DN138_c0_g2_i3|TRINITY_DN141984_c0_g1_i1|TRINITY_DN148047_c0_g1_i1|TRINITY_DN15050_c0_g1_i1|TRINITY_DN1595_c0_g1_i2|TRINITY_DN1831_c0_g1_i1|TRINITY_DN19093_c0_g1_i2|TRINITY_DN19542_c0_g1_i…
Steroid biosynthesis	40	|TRINITY_DN102810_c0_g1_i1|TRINITY_DN106472_c0_g1_i1|TRINITY_DN10899_c0_g1_i1|TRINITY_DN115556_c0_g1_i1|TRINITY_DN11779_c2_g1_i1|TRINITY_DN121957_c0_g1_i1|TRINITY_DN12236_c0_g1_i1|TRINITY_DN128046_c0_g1_i1|TRINITY_DN128245_c0_g1_i1|TRINITY_DN13930_c0_g2_i1|TRINITY_DN143195_c0_g1_i1|TRINITY_DN143340_c0_g1_i1|TRINITY_DN14435_c1_g1_i1|TRINITY_DN1450_c3_g1_i3|TRINITY_DN145838_c0_g1_i1|TRINITY_DN15765…
Fatty acid biosynthesis	38	|TRINITY_DN1004_c1_g1_i2|TRINITY_DN1074_c0_g1_i1|TRINITY_DN10909_c0_g1_i1|TRINITY_DN12841_c0_g1_i2|TRINITY_DN1365_c1_g1_i21|TRINITY_DN14444_c0_g1_i1|TRINITY_DN14829_c0_g1_i1|TRINITY_DN151867_c0_g1_i1|TRINITY_DN1530_c0_g1_i9|TRINITY_DN15446_c0_g1_i1|TRINITY_DN15999_c0_g1_i1|TRINITY_DN16743_c1_g1_i4|TRINITY_DN17149_c0_g1_i4|TRINITY_DN1821_c0_g2_i2|TRINITY_DN1821_c0_g3_i1|TRINITY_DN18530_c0_g1_i2|TR…
Sphingolipid metabolism	34	|TRINITY_DN103554_c0_g1_i1|TRINITY_DN11873_c0_g1_i2|TRINITY_DN11980_c0_g1_i1|TRINITY_DN12119_c0_g1_i1|TRINITY_DN12620_c0_g1_i2|TRINITY_DN12849_c0_g1_i3|TRINITY_DN145837_c0_g1_i1|TRINITY_DN14712_c0_g1_i1|TRINITY_DN1526_c0_g1_i2|TRINITY_DN15337_c0_g1_i1|TRINITY_DN15760_c0_g1_i1|TRINITY_DN15760_c1_g1_i1|TRINITY_DN17726_c0_g1_i1|TRINITY_DN18648_c0_g1_i2|TRINITY_DN19841_c0_g1_i1|TRINITY_DN1999_c0_g1_i…
Flavonoid biosynthesis	18	|TRINITY_DN10339_c0_g1_i1|TRINITY_DN104248_c0_g1_i1|TRINITY_DN10683_c1_g1_i1|TRINITY_DN1090_c0_g1_i1|TRINITY_DN1090_c0_g2_i1|TRINITY_DN12942_c0_g1_i1|TRINITY_DN143953_c0_g1_i1|TRINITY_DN15006_c0_g1_i1|TRINITY_DN1537_c4_g1_i1|TRINITY_DN216_c1_g1_i9|TRINITY_DN2268_c0_g1_i1|TRINITY_DN2821_c0_g1_i12|TRINITY_DN2861_c0_g1_i3|TRINITY_DN31588_c0_g2_i2|TRINITY_DN461_c0_g1_i1|TRINITY_DN6706_c0_g1_i7|TRINIT…
Lipopolysaccharide biosynthesis	11	|TRINITY_DN1039_c0_g1_i1|TRINITY_DN1039_c0_g3_i1|TRINITY_DN11837_c0_g1_i3|TRINITY_DN18882_c0_g1_i1|TRINITY_DN20221_c0_g1_i6|TRINITY_DN21765_c0_g1_i7|TRINITY_DN24054_c1_g1_i1|TRINITY_DN2493_c0_g2_i1|TRINITY_DN2493_c0_g3_i7|TRINITY_DN609_c0_g1_i1|TRINITY_DN9460_c0_g1_i5
Tropane, piperidine and pyridine alkaloid biosynthesis	5	|TRINITY_DN10543_c0_g1_i1|TRINITY_DN2295_c2_g1_i3|TRINITY_DN2321_c0_g1_i1|TRINITY_DN2321_c1_g1_i2|TRINITY_DN35_c1_g1_i2
Betalain biosynthesis	3	|TRINITY_DN11565_c0_g1_i1|TRINITY_DN13756_c3_g1_i1|TRINITY_DN6414_c0_g1_i1

## Sheet: Table S10
Table S10. Expression levels of unigenes were measured by fragments per kilobase of transcript per million fragments mapped (FPKM) values.
ID	Root-1	Root-2	Root-3	Stem-1	Stem-2	Stem-3	Leaf-1	Leaf-2	Leaf-3	Fruit-1	Fruit-2	Fruit-3
TRINITY_DN0_c0_g1_i3.p1	6668.65	15707.8	8018.44	3942.22	1992.21	1101.64	9224.64	3731.14	10234.9	57.8377	114.607	799.861
TRINITY_DN0_c0_g1_i38.p1	4662.4	5108.21	3610.06	32284.8	10960.5	8152.9	51952.2	60333.4	17933.8	18.8848	103.775	17.5579
TRINITY_DN0_c0_g1_i43.p1	46.2707	42.8537	50.3985	47.6024	202.583	81.3046	37.9041	44.0267	44.5249	23.537	32.8852	36.2593
TRINITY_DN0_c0_g1_i49.p1	10026.7	19372.3	5946.44	27686.4	38598.6	5805.42	11751.5	3350.31	17858.9	184.677	517.831	527.714
TRINITY_DN0_c110_g1_i1.p1	1.38183	0.614572	2.27203	0	1.96471	0.467635	0	0	0	0	0	0
TRINITY_DN0_c13_g1_i1.p1	1026.95	908.355	957.892	2.98126	16.8078	2.5553	0.936608	91.6373	226.832	0	0	0.585467
TRINITY_DN0_c21_g1_i1.p1	63.5619	67.7218	81.7646	35.6797	55.6802	62.9995	57.286	68.7235	66.4215	61.6759	63.8353	72.6482
TRINITY_DN0_c23_g1_i4.p1	49.5456	30.8361	44.2032	14.8624	38.2045	31.5577	4.86362	5.7482	6.939	3.93922	3.57248	3.10648
TRINITY_DN0_c23_g2_i1.p1	61.3422	64.4747	57.944	21.2715	12.0966	31.9098	35.0008	24.4912	25.2969	19.8687	6.75166	17.5792
TRINITY_DN0_c26_g1_i1.p1	85.1355	95.4552	150.786	84.8495	19.3393	168.795	35.5908	52.6393	49.6167	53.4347	15.4768	17.1142
TRINITY_DN0_c29_g1_i1.p1	39.9451	36.1084	30.8025	27.4811	24.4365	40.5452	58.9173	68.6795	39.8542	48.3587	60.7437	59.1813
TRINITY_DN0_c45_g1_i1.p1	6.25302	2.35981	3.04399	2.51102	1.7491	1.78556	5.67148	8.63521	8.59806	5.28522	7.90383	3.8247
TRINITY_DN0_c45_g1_i4.p1	4.78742	3.90161	4.90324	2.27955	3.4757	3.7351	2.75712	4.58008	3.32623	11.6795	15.7163	13.945
TRINITY_DN0_c7_g1_i1.p1	2968.53	2346.12	2158.3	1450.32	179.437	1719.23	2051.41	1285.42	1668.87	2818.52	2482.55	2066.1
TRINITY_DN100003_c0_g1_i1.p1	0.712279	0.682155	0.347698	0	0	0	0	0	0	0	0	0
TRINITY_DN100029_c0_g1_i1.p1	1.21298	1.21046	0.313743	0	0	0	0	0	0	0	0	0
TRINITY_DN100033_c0_g1_i1.p1	0.374938	0.410873	0.387561	0	0	0	0	0	0	0	0	0
TRINITY_DN100034_c0_g1_i1.p1	0.804514	1.75209	1.08718	0	0	0	0	0	0	0	0	0
TRINITY_DN100037_c0_g1_i1.p1	0.487392	1.08574	0.334016	0	0	0	0	0	0	0	0	0
TRINITY_DN10003_c0_g1_i1.p1	75.472	44.7639	86.6709	137.672	290.652	157.929	30.3815	31.2271	58.3623	44.3302	93.5368	75.7415
TRINITY_DN100048_c0_g1_i1.p1	1.14383	0	0.261468	0	0	0	0	0	0	0	0	0
TRINITY_DN10004_c0_g1_i11.p1	6.20804	5.77709	7.36295	2.16425	3.76459	7.75613	5.3206	5.04162	7.27035	17.4572	18.6816	17.5671
TRINITY_DN10004_c0_g1_i15.p1	4.76434	5.52591	5.56379	3.6218	4.31283	8.56505	4.78854	4.36867	4.80962	8.29924	8.20863	8.93542
TRINITY_DN10004_c0_g1_i5.p1	7.12863	6.98313	8.3809	10.7428	11.3392	11.9469	4.96425	4.90793	5.52199	7.14087	7.39614	10.1988
TRINITY_DN10004_c1_g1_i1.p1	8.75647	14.9116	20.0629	0	0	0	0	0	0	0	0	0
TRINITY_DN100051_c0_g1_i1.p1	1.62559	4.60285	2.7348	0	0	0	0	0	0	0	0	0
TRINITY_DN10005_c0_g1_i1.p1	14.8793	11.3828	14.8104	6.9855	11.1204	1.50611	3.91014	1.49154	13.1722	0	0.061488	0
TRINITY_DN10006_c0_g1_i14.p1	18.5207	11.1406	1.36315	19.4097	15.9864	4.38432	16.3983	50.0761	3.64518	5.30685	0.822812	1.25045
TRINITY_DN10006_c0_g1_i15.p1	15.6568	6.84288	27.7582	0.561489	13.7107	35.5164	5.86194	8.77391	20.6118	1.45335	1.27629	1.67716
TRINITY_DN10006_c0_g1_i9.p1	2.79211	6.60704	3.91145	0.592306	4.8087	3.72701	0	1.86278	2.75612	3.50369	0.394682	1.37962
TRINITY_DN100074_c0_g1_i1.p1	0.804373	0.654653	1.23987	0	0.498836	0.512457	0.490829	0.867044	0.579668	2.72606	2.35296	3.24283
TRINITY_DN100074_c0_g1_i2.p1	0.201667	0	0	0	0	0.439542	0	0.248584	0	0	0.451267	0.64875
TRINITY_DN100083_c0_g1_i1.p1	1.01661	0.407825	0	0	0	0	0	0	0	0	0	0
TRINITY_DN100091_c0_g1_i1.p1	0.226251	0	0	0	0	0	0	0	0	0	0	0
TRINITY_DN100095_c0_g1_i1.p1	2.31476	1.61804	1.06338	0.746128	0.753833	1.86614	0	0.734736	0.612946	1.09622	0.905658	0
TRINITY_DN10010_c0_g1_i2.p1	6.01506	5.35798	8.78173	19.5659	13.4512	6.42629	2.64515	8.82804	3.50739	83.4353	101.232	132.138
TRINITY_DN10010_c0_g2_i1.p2	21.8308	36.1905	51.5643	170.882	162.801	26.2824	33.4242	7.89238	19.1487	54.5484	29.6301	54.018
TRINITY_DN10010_c0_g2_i1.p3	5.60248	4.49659	18.4166	68.2209	26.4554	4.162	5.82257	2.06915	3.4716	14.2958	9.32135	9.59479
TRINITY_DN100113_c0_g1_i1.p1	0.586906	0.172803	0.574602	0	0	0	0	0	0	0	0	0
TRINITY_DN10011_c0_g1_i2.p1	7.08568	6.03913	8.63296	8.2219	16.1451	11.3173	9.28714	9.52366	10.612	7.77205	10.2745	9.88484
TRINITY_DN10011_c0_g1_i5.p1	3.2446	3.00955	2.94127	3.69538	4.40078	3.63361	2.34944	2.34322	3.04844	4.57978	4.30237	4.41518
TRINITY_DN100122_c0_g1_i1.p1	0.250309	0.18373	0	0.129124	0.918907	0	0.102603	0.968986	0.322513	2.88953	0.449006	2.1644
TRINITY_DN100127_c0_g1_i1.p1	0.359092	0	0.492875	0.933068	1.00763	0	0.589622	0	0	0.403529	0.33692	0
TRINITY_DN10012_c0_g1_i1.p1	18.2036	15.137	20.0528	12.1414	14.0088	21.3088	18.6072	15.7866	16.5243	18.3578	23.4726	19.6545
TRINITY_DN100133_c0_g1_i1.p1	0.209494	0.227385	0.39116	0	0	0	0	0	0	0	0	0
TRINITY_DN100135_c0_g1_i1.p1	0.711301	0	0.163158	0	0	0	0	0	0	0	0	0
TRINITY_DN10013_c0_g1_i5.p1	4.03046	3.12126	4.84243	2.5991	6.77968	4.37283	2.47517	3.41655	2.78649	3.35539	5.25407	4.56985
TRINITY_DN100140_c0_g1_i1.p1	0.321089	0.468181	0	0	0	0	0	0	0	0	0	0
TRINITY_DN100146_c0_g1_i1.p1	1.46865	1.63561	0	0	0	0	0	0	0	0	0	0
TRINITY_DN100149_c0_g1_i1.p2	0.700717	0	0	0	0	0	0	0	0	0	0	0
TRINITY_DN10014_c0_g1_i2.p1	8.26566	11.0249	8.6391	17.5252	19.4361	14.4435	3.73248	6.48154	4.94057	7.50664	8.68816	8.14868
TRINITY_DN100151_c0_g1_i1.p1	0.272817	0	0.281874	0	0	0	0	0	0	0	0	0
TRINITY_DN100152_c0_g1_i1.p1	2.24099	0.499621	2.30207	3.18128	1.58732	3.78364	2.77265	2.06915	2.16975	0	0	0
TRINITY_DN100155_c0_g1_i1.p1	0.568355	0.13843	0	0	0	0	0	0	0	0	0	0
TRINITY_DN10015_c0_g1_i2.p1	2.88955	1.62344	2.39012	0.676993	0.975366	2.00665	1.12453	1.61557	1.88215	1.70087	1.22655	1.65611
TRINITY_DN10016_c0_g1_i1.p1	3.645	1.41271	1.91359	1.76514	1.32109	3.44104	2.14848	2.15906	2.21088	2.61729	6.03759	2.63044
TRINITY_DN10016_c0_g1_i2.p1	3.9052	2.96579	4.0764	2.0843	0	5.37631	2.59702	2.84095	3.46543	4.01203	4.94318	0
TRINITY_DN10016_c0_g1_i3.p1	0.15788	0	0	0	0	0	0	0	0	0	0.620048	0.361427
TRINITY_DN10016_c0_g2_i1.p1	2.5225	1.12305	2.59116	3.18635	0.596325	2.13227	1.25027	5.23747	0.489083	2.47588	5.47517	2.28152
TRINITY_DN10016_c2_g2_i2.p1	1.6597	1.91249	2.92515	6.84272	0	3.54736	3.40111	2.57038	1.2221	11.564	5.06714	8.14729
TRINITY_DN100176_c0_g1_i1.p1	0.94762	0	0.389502	0	0.224104	0	0	0	0	0	0	0
TRINITY_DN10017_c0_g1_i10.p1	3.44002	3.01665	4.49961	5.49331	7.21722	3.14349	2.35879	2.95208	2.44267	4.30512	5.4338	4.07895
TRINITY_DN10017_c0_g1_i5.p1	4.46286	4.31986	4.82995	7.36294	5.81721	3.97993	3.24206	3.64641	3.23547	6.35613	7.06074	5.44976
TRINITY_DN10017_c1_g1_i11.p1	1.4392	1.61716	1.82542	1.78469	1.25382	1.89109	2.11941	1.63946	2.35164	1.95872	1.28482	1.31291
TRINITY_DN10017_c1_g1_i3.p1	0.528849	0.399707	0.444445	0.583569	0.46501	0.433773	0.720804	0.982491	0.79139	0.100295	0.091726	0.069582
TRINITY_DN10017_c1_g2_i1.p1	0.363822	0.325239	0.310785	0.228819	0.326684	0.599133	0.998965	0.348829	0.456138	0.398084	0.621505	0.954783
TRINITY_DN100188_c0_g1_i1.p1	0.483081	1.0553	0.699892	0	0	0	0	0	0	0	0	0
TRINITY_DN10018_c0_g1_i1.p1	5.49517	2.31771	7.78417	8.88123	5.97457	26.2797	2.8451	1.16315	2.46371	3.75429	3.57979	4.47799
TRINITY_DN100190_c0_g1_i1.p1	0.691077	0	0	0	0	0	0	0	0	0	0	0
TRINITY_DN100193_c0_g1_i1.p1	0.260892	0	0.40442	0	0	0	0	0	0	0	0	0
TRINITY_DN100199_c0_g1_i1.p1	0.401335	0.717905	0.832415	0	0	0	0	0	0	0	0	0
TRINITY_DN10019_c0_g1_i2.p1	1.88411	1.07605	1.76944	0	0	0	0	0	0	0	0	0
TRINITY_DN10019_c1_g1_i1.p1	0.967357	0.095315	0.547652	0	0	0	0	0	0	0	0	0
TRINITY_DN10019_c1_g2_i4.p1	0.823073	0.040624	0	0	0	0	0	0	0	0	0	0
TRINITY_DN10019_c1_g2_i5.p1	0.619445	0.810802	2.99003	0	0	0	0	0	0	0	0	0
TRINITY_DN10019_c1_g2_i6.p1	1.12999	1.24065	1.31317	0	0	0	0	0	0	0	0	0
TRINITY_DN10019_c1_g3_i1.p1	1.52864	0.128744	1.2158	0	0	0	0	0	0	0	0	0
TRINITY_DN10019_c1_g4_i1.p1	0.67632	0.600865	2.78262	0	0	0	0	0	0	0	0	0
TRINITY_DN1001_c0_g1_i1.p1	68.8454	52.913	52.7663	43.2609	34.0263	61.2578	79.0515	73.123	80.6705	102.026	139.215	138.882
TRINITY_DN100200_c0_g1_i1.p1	0.709686	0	0.400071	0	0	0	0	0	0	0	0	0
TRINITY_DN10020_c0_g1_i1.p1	12.3986	10.762	12.7169	12.887	15.5475	12.9016	30.1104	23.8962	23.6426	10.5933	18.0259	13.4998
TRINITY_DN100218_c0_g1_i1.p1	0.448328	0	0.554886	0	0	0	0	0	0	0	0	0
TRINITY_DN100219_c0_g1_i1.p1	0.321434	0.474011	0	0	0.518131	0.178956	0	0.248675	0	0	0	0
TRINITY_DN100220_c0_g1_i1.p1	0.319164	0	0	0	0	0	0	0	0	0	0	0
TRINITY_DN100222_c0_g1_i1.p1	1.32294	2.69886	4.61444	0	4.44009	9.14134	3.75648	0	9.04351	0	0	0
TRINITY_DN10022_c0_g1_i10.p1	2.79463	2.00028	5.49256	3.72844	1.88386	5.41313	2.77368	2.32505	2.03153	1.36007	2.20883	1.45417
TRINITY_DN100230_c0_g1_i1.p1	0.405886	0.893311	0.33511	0	0	0	0	0	0	0	0	0
TRINITY_DN100236_c0_g1_i1.p1	0.272468	0	0.450913	0	0	0	0	0	0	0	0	0
TRINITY_DN10023_c0_g1_i1.p1	5.47638	4.1727	6.49688	4.16186	6.42281	6.41441	5.55903	4.93222	5.01813	7.05297	10.6567	7.55519
TRINITY_DN10023_c0_g1_i17.p1	6.42611	4.94717	4.65126	4.85943	6.20425	6.96066	6.06319	5.09899	5.06896	8.47665	12.1744	10.3496
TRINITY_DN10023_c0_g2_i1.p1	6.62395	7.77942	4.05269	0	0	0	0	0	0	0	0	0
TRINITY_DN100267_c0_g1_i1.p1	1.55419	0.314043	0.581122	0	0	0	0	0	0.545893	0	0	0
TRINITY_DN10026_c0_g1_i1.p1	45.618	32.847	32.7264	7.24053	3.44112	18.4177	86.0906	84.2449	80.6757	47.7237	23.1996	27.0668
TRINITY_DN100273_c0_g1_i1.p1	1.10546	0	0	0	0	0	0	0	0	0	0	0
TRINITY_DN100279_c0_g1_i1.p1	0.499727	0.620294	0.345494	0.327277	0.483561	0.744466	0.292313	0.387826	0.138307	0.572788	0.346929	0.564044
TRINITY_DN10027_c0_g1_i1.p1	80.553	77.1906	68.3106	127.462	140.969	117.082	80.3691	96.809	89.8687	127.74	130.575	138.516
TRINITY_DN10028_c0_g1_i1.p1	37.8564	30.587	39.013	29.7125	18.007	30.0573	34.3805	34.4888	33.8149	38.6858	32.4523	43.7734
TRINITY_DN100292_c0_g1_i1.p1	0.30921	0	0	0	0	0	0	0	0	0	0	0
TRINITY_DN1002_c0_g1_i1.p1	24.2942	14.0213	17.9819	8.93337	9.62006	19.4239	14.4524	17.11	18.898	24.0699	17.3357	28.0335
TRINITY_DN1002_c0_g2_i1.p1	51.5554	36.6181	44.5273	52.0941	74.2456	67.2576	39.9346	36.9287	44.981	30.1776	38.1844	38.3274
TRINITY_DN100301_c0_g1_i1.p1	0.307991	0.33862	0.317967	0	0	0	0	0	0	0	0	0
TRINITY_DN100307_c0_g1_i1.p1	1.29971	0	0	0	0	0	0	0	0	0	0	0
TRINITY_DN10030_c1_g1_i1.p1	1.55237	3.35947	1.20731	0.246543	0.122809	0.326195	0	0	0	0	0	0
TRINITY_DN100335_c0_g1_i1.p1	1.87205	0.343116	0.483129	0	0	0	0	0	0	0	0	0
TRINITY_DN100337_c0_g1_i1.p1	0.389402	0.868207	0	1.22565	0	0	0.240601	0	0	0	0	0
TRINITY_DN10033_c0_g1_i2.p1	12.1423	10.5857	12.895	25.2827	24.1656	37.8314	16.0835	19.2682	16.1562	25.7541	25.7871	29.9063
TRINITY_DN10033_c3_g1_i3.p2	4.9958	12.2421	6.42986	4.26938	3.79941	2.38926	4.50238	3.74269	1.82548	0.810095	0.14245	0.766789
TRINITY_DN10033_c6_g1_i1.p1	0.570446	2.28421	0.590372	0	0.23784	0.235772	0.058414	1.32673	0	0	0	0.519022
TRINITY_DN100341_c0_g1_i1.p1	0.279268	0.132724	0	0	0	0	0	0	0	0	0	0
TRINITY_DN100341_c0_g1_i2.p1	0.176148	0.355632	0	0	0	0	0	0	0	0	0	0
TRINITY_DN10034_c0_g1_i3.p1	3.16619	1.41589	4.78341	3.66809	0.749614	3.21564	1.84807	1.90111	0.409431	0	0.592315	1.30023
TRINITY_DN10034_c0_g1_i5.p1	0.962308	0.265296	0.492875	0	0	3.00352	0.580672	1.69687	0	0.403529	0	0.360743
TRINITY_DN100353_c0_g1_i1.p1	1.04003	2.31468	0.534292	1.23191	0.922556	1.7587	1.28941	2.99848	3.53066	8.44045	0.70007	5.46417
TRINITY_DN100357_c0_g1_i1.p1	3.43932	3.98783	5.39105	0	0	0	0	0	0	0	0	0
TRINITY_DN10035_c0_g1_i1.p1	53.4435	71.4765	79.2552	64.5959	55.2991	93.5469	221.125	287.495	233.042	185.592	207.278	246.902
TRINITY_DN10035_c2_g1_i2.p1	7.3449	10.3261	15.2895	6.1276	12.6757	11.5632	11.4486	21.7689	10.2991	45.2027	33.703	44.6906
TRINITY_DN10035_c2_g2_i1.p1	1.54605	1.35517	1.66211	0	0.153318	2.2549	4.86457	18.2566	2.39211	9.18693	47.3309	40.6326
TRINITY_DN100367_c0_g1_i1.p1	1.20134	1.27455	3.21936	2.28603	1.92809	2.07645	4.85925	4.43305	4.36976	3.34041	3.74649	3.89006
TRINITY_DN10036_c0_g1_i17.p1	15.2988	10.6892	16.6463	18.7802	5.71049	13.453	16.6269	18.5252	11.4257	23.9166	28.4812	18.4847
TRINITY_DN100375_c0_g1_i1.p1	0.928969	0.344683	0.636596	0	0	1.82156	0	0	1.49608	0	0	0
TRINITY_DN100380_c0_g1_i1.p1	0.379048	0	0.389502	0	0	0.638824	0.234152	0	0	1.30164	0.537255	1.17093
TRINITY_DN10038_c0_g1_i5.p1	1.9267	0.983419	1.18861	0	0	0	0	0	0	0	0	0
TRINITY_DN1003_c0_g1_i1.p1	61.909	64.8013	71.8591	19.4795	20.3241	35.3894	49.7341	53.2477	48.3783	52.0003	49.4818	70.5385
TRINITY_DN100403_c0_g1_i1.p1	0.314951	0	0	0	0	0	0	0	0	0	0	0
TRINITY_DN100404_c0_g1_i1.p1	0.962731	0.365215	0.520104	0	0	0	0	0	0	0	0	0
TRINITY_DN100406_c0_g1_i1.p1	0.869367	0.347725	0.815789	0	0	0	0	0	0	0.738129	0	0.452627
TRINITY_DN10040_c0_g1_i1.p1	0.732355	0.811868	0.753809	0	0	0	0	0	0	0	0	0
TRINITY_DN10040_c0_g2_i1.p1	2.13831	0.529486	0	0	0	0	0	0	0	0	0	0
TRINITY_DN10040_c1_g1_i3.p1	1.04003	0	0	0	0	0	0	0	0	0	0	0
TRINITY_DN10040_c2_g1_i1.p1	0.565161	0	0	0	0	0	0	0	0	0	0	0
TRINITY_DN100414_c0_g1_i1.p1	0.847742	0	0	0	0	0	0	0	0	0	0	0
TRINITY_DN100419_c0_g1_i1.p1	0.804514	0.609422	0.217435	0	0	0	0	0	0	0	0	0
TRINITY_DN10041_c0_g1_i1.p1	1.89371	0.901297	1.39131	0	0.485222	1.36113	1.5003	0	2.0904	0	1.15363	0.412719
TRINITY_DN100428_c0_g1_i1.p1	0.304878	0.083057	0	0	0	0	0	0	0	0	0	0
TRINITY_DN10042_c0_g1_i1.p1	6.88324	3.72112	1.42369	3.38219	0	4.41255	10.3421	2.14483	17.4541	0.772156	0.233999	1.38324
TRINITY_DN10042_c0_g2_i1.p1	31.8149	29.6406	32.278	24.8464	50.4235	57.2577	29.4803	30.9253	27.6601	5.92423	4.32418	8.59023
TRINITY_DN10042_c0_g3_i1.p2	43.7384	26.2905	25.6161	52.1705	43.0339	71.9283	48.6589	16.8069	10.3488	4.77739	5.95095	2.87846
TRINITY_DN100431_c0_g1_i1.p1	1.13096	0	0	0	0	0	0	0	0	0	0	0
TRINITY_DN10043_c0_g1_i2.p1	5.09878	4.6253	5.40692	3.76144	16.2349	10.4984	10.0338	12.4656	9.43349	5.58095	6.7914	8.21237
TRINITY_DN100441_c0_g1_i1.p1	0.780023	0	0	0	0	0	0	0	0	0	0	0
TRINITY_DN100444_c0_g1_i1.p1	0.698164	0.850075	1.79493	0	0	0	0	0	0	0	0	0
TRINITY_DN10045_c0_g1_i4.p1	273.488	234.643	181.879	640.938	1108.06	694.054	149.97	124.833	194.944	44.9921	71.5447	88.0103
TRINITY_DN10045_c2_g1_i1.p1	1.06836	2.2606	1.50429	0.662524	0.950286	3.80669	0.283765	0.470472	0.559258	0.078286	0.424583	0.229862
TRINITY_DN100465_c0_g1_i1.p1	0.552733	0	0	0	0	0	0	0	0	0	0	0
TRINITY_DN100467_c0_g1_i1.p1	0.634262	0	0	0	0	0	0	0	0	0	0	0
TRINITY_DN10046_c0_g1_i2.p1	16.4372	20.2071	23.1137	8.83745	9.26365	25.4626	32.027	44.065	42.9413	53.2289	69.3274	64.8615
TRINITY_DN10046_c0_g2_i1.p1	10.1993	11.123	13.1491	8.15252	6.4147	16.095	51.4889	31.4321	40.5565	10.8421	18.1554	23.1718
TRINITY_DN10047_c0_g1_i1.p1	1.07229	1.71526	1.78093	0	0	0	0	0	0	0	0	0
TRINITY_DN10047_c0_g1_i3.p1	1.75281	1.51128	3.22329	0	0	0	0	0	0	0	0	0
TRINITY_DN100481_c0_g1_i1.p1	0.288262	0.227822	0.489071	0	0	0	0	0	0	0	0	0
TRINITY_DN100494_c0_g1_i1.p2	0.276431	0.614209	0.852875	2.59437	0.165116	3.47836	1.19253	0.64089	0	0	0	0
TRINITY_DN100495_c0_g1_i1.p1	6.8733	1.61494	9.95688	0.034428	4.4113	18.7717	0	0	0	0	0.109282	0
TRINITY_DN10049_c0_g1_i2.p1	2.87013	2.50838	3.43112	0.641857	1.91963	2.32245	1.90114	3.22009	2.85433	3.0636	2.77048	3.25794
TRINITY_DN1004_c1_g1_i1.p1	27.5667	22.1336	29.5815	10.028	18.185	30.9719	13.7629	19.524	16.1341	391.283	442.029	320.907
TRINITY_DN1004_c4_g1_i1.p1	2.67692	3.20131	3.9887	4.15552	7.23885	3.29162	2.00787	2.17102	3.08561	3.66598	4.24202	4.27011
TRINITY_DN100511_c0_g1_i1.p1	0.624896	0.821747	0.645936	0	0	0	0	0	0	0	0	0
TRINITY_DN100517_c0_g1_i1.p1	1.28536	0.402317	0.506195	11.501	0	5.0716	2.70821	2.84561	7.33962	0	0	0
TRINITY_DN100519_c0_g1_i1.p1	0.413997	0.228806	0.213299	0	0	0	0.127364	0	0	0.340302	0	0
TRINITY_DN10051_c0_g1_i2.p1	3.91748	4.59367	3.55923	0	0	0	0	0	0	0	0	0
TRINITY_DN10052_c0_g1_i3.p1	3.08918	1.79869	2.73537	1.22574	2.13224	2.08746	1.33441	0.644869	2.16024	0.626022	0.756777	0.273304
TRINITY_DN10052_c0_g1_i5.p1	0.960616	0	0	0	0	0	0	0.380097	0	0	0	0
TRINITY_DN100536_c0_g1_i1.p1	0.482947	0.757194	0.285113	0	0	0	0	0	0	0	0	0
TRINITY_DN10053_c1_g1_i1.p1	6.4565	0.369943	0.91543	0	0	0	0	0	0	0	0	0
TRINITY_DN100541_c0_g1_i1.p1	0.886685	0.986145	0.911601	0.231499	0.70433	0.744634	0.332328	0	0.856717	0.50964	2.14453	1.3621
TRINITY_DN10054_c0_g1_i2.p1	1.84152	2.99365	2.25499	0	0	0	0	0	0	0	0	0
TRINITY_DN100557_c0_g1_i1.p1	0.724494	0.686419	0.213299	0.804262	0	2.41863	4.45773	26.9076	9.39712	0.680604	0	0
TRINITY_DN10055_c0_g1_i11.p1	3.33941	2.75393	4.45609	0	0	0	0	0	0	0	0	0
TRINITY_DN10055_c0_g2_i1.p1	2.11149	0	0	0	0	0	0	0	0	0	0	0
TRINITY_DN100560_c0_g1_i1.p1	0.532916	0.268205	0.084901	0	0	0	0.100738	0	0.079358	222.484	50.7891	21.0066
TRINITY_DN100575_c0_g1_i1.p1	1.0722	0	0	0	0	0	0	0	0	0	0	0
TRINITY_DN10057_c1_g1_i2.p3	3.78375	0	0.518232	0	1.19265	0	0	0	0.489083	0	0	0
TRINITY_DN10057_c1_g1_i2.p1	2.02896	0.300432	0	0	0	0	0	0	0	0	0.384545	0
TRINITY_DN100580_c0_g1_i1.p1	0.144671	0	0	0	0	0	0	0	0	0	0	0
TRINITY_DN10059_c0_g1_i1.p1	24.8309	18.745	27.6663	15.9395	13.8659	28.2767	25.5026	25.4782	28.33	38.0167	50.0201	51.4298
TRINITY_DN10059_c0_g1_i11.p2	12.7088	12.2524	11.2955	8.64565	10.9811	16.29	13.1125	11.3999	10.9935	15.01	20.5337	28.6879
TRINITY_DN1005_c0_g1_i1.p1	141.624	189.903	270.611	83.2461	56.7797	99.4696	394.879	282.557	338.389	341.553	318.438	238.744
TRINITY_DN100607_c0_g1_i1.p1	3.11743	2.5385	4.82004	0.701306	1.7223	12.1509	0.970372	1.25708	0.965553	19.0209	24.0836	25.184
TRINITY_DN100609_c0_g1_i1.p1	1.17417	3.12203	0.241778	0	0	0	0	0	0	0	0	0
TRINITY_DN100613_c0_g1_i1.p1	0.80415	0	0	0	0	0	0	0	0	0	0	0
TRINITY_DN10061_c0_g1_i1.p1	24.6475	15.2473	22.7974	14.416	17.3925	31.329	34.6223	22.3749	45.7453	57.1996	61.7988	90.4307
TRINITY_DN100622_c0_g1_i2.p1	1.10519	0.24917	0.078947	0	0	0	0	0	0	0	0	0
TRINITY_DN100627_c0_g1_i1.p1	0.405792	0	0	0	0	0	0	0	0	0	0	0
TRINITY_DN100628_c0_g1_i1.p1	0.58601	0.639126	2.51384	0	0.052548	1.17529	1.6458	3.40817	7.21143	0	0	0.226538
TRINITY_DN100633_c0_g1_i1.p1	0.348996	0	0.144211	0	0	0	0	0	0	0	0	0
TRINITY_DN100647_c0_g1_i1.p1	0.792827	0	0	0	3.58071	0.266591	0	0	0.306473	0	0	0.488965
TRINITY_DN100648_c0_g1_i1.p1	0.814863	0.64952	0.844797	0	0	0	0	0	0	0	0	0
TRINITY_DN10064_c0_g1_i3.p1	9.63032	10.0111	12.2153	7.81621	5.54421	10.7942	6.03202	7.2739	9.05723	8.45547	10.4684	7.44288
TRINITY_DN10064_c0_g1_i4.p2	4.92068	3.83836	5.60564	5.08432	0.0943	3.52143	2.57484	2.82075	2.53965	6.08458	2.04747	2.13382
TRINITY_DN100655_c0_g1_i1.p1	0.999182	0.371058	0	0	0	0	0	0	0	0	0	0
TRINITY_DN100658_c0_g1_i1.p1	0.421172	0	0	0	0	0	0	0	0	0	0	0
TRINITY_DN10065_c3_g1_i1.p1	0.989032	0.314043	0.290561	4.643	2.3607	2.37122	1.2192	0	1.63768	0	0.805395	0
TRINITY_DN100668_c0_g1_i1.p1	0.663908	1.32761	0.4956	0	0	0	0	0	0	0	0	0
TRINITY_DN10066_c0_g1_i13.p2	0.180398	0	0	0	0	0	0	0	0	0	0	0
TRINITY_DN10066_c0_g1_i17.p1	1.5461	0	0.879617	0	0	0	0	0	0	0	0	0
TRINITY_DN10066_c0_g1_i20.p2	2.08006	0	0	0	0	0	0	0	0	0	0	0
TRINITY_DN10066_c0_g1_i22.p1	1.96418	0.751024	0.609757	0	0	0	0	0	0	0	0	0
TRINITY_DN10066_c0_g1_i3.p1	2.47761	0	0	0	0	0	0	0	0	0	0	0
TRINITY_DN10066_c0_g1_i7.p1	0.984668	0.32045	0.356881	0	0	0	0	0	0	0	0	0
TRINITY_DN10066_c1_g1_i2.p1	4.01555	0.161567	0	0	0	0	0	0	0	0	0	0
TRINITY_DN100671_c0_g2_i1.p2	0.487392	0	0.334016	0	0	0.546411	0	0	0	0	0	0
TRINITY_DN100674_c0_g1_i1.p1	1.07145	1.42203	0	0	0.647664	0.178956	0.263739	0.497351	0.827882	0.354608	1.19172	0.637465
TRINITY_DN10067_c0_g1_i1.p1	14.9238	7.98943	11.9281	16.5981	1.96471	11.2232	0	0	0	0	0	0
TRINITY_DN100682_c0_g1_i1.p1	1.08878	1.94219	0	0	0	0	0	0	0	0	0	0
TRINITY_DN100684_c0_g1_i1.p1	0.409226	0	0	0	0	0	0	0	0	0	0	0
TRINITY_DN100689_c0_g1_i1.p1	0.520015	0	0	0	0	0	0	0	0	0	0	0
TRINITY_DN100691_c0_g1_i1.p1	0.546135	0.401532	0	0	0	0	0	0	0	0	0	0
TRINITY_DN100708_c0_g1_i1.p1	0.302476	0	0	0	0	0	0	0	0	0	0	0
TRINITY_DN10070_c0_g1_i2.p1	0.846031	0	0.830613	0.673277	0	1.41902	0.539313	0.457714	0.127193	4.80125	2.59389	3.12767
TRINITY_DN10070_c0_g1_i3.p1	6.70537	4.79314	7.07157	6.18766	3.17749	7.96612	8.80984	7.37342	10.4324	10.4498	11.5968	8.04755
TRINITY_DN100715_c0_g1_i1.p2	0.780023	0	0	0	0	0	0	0	0	0	0	0
TRINITY_DN100717_c0_g1_i1.p1	0.590701	0.65239	0.202964	0	0.717109	0.164203	0	0.685686	0	0	0.54169	0.869273
TRINITY_DN100720_c0_g1_i1.p1	0.666444	0.132724	0.250537	0	0	0	0	0	0	0	0	0
TRINITY_DN100726_c0_g1_i1.p1	0.562301	0.175154	0	0	0	0	0	0	0	0	0	0
TRINITY_DN10072_c0_g1_i3.p1	5.03038	2.92613	11.6249	1.97489	2.0005	0.088564	23.4784	9.0836	7.14394	0.776673	0.136865	0.589636
TRINITY_DN10073_c0_g1_i1.p1	4.10186	11.0011	6.7352	0	0	0	0	0	0	0	0	0
TRINITY_DN10073_c0_g1_i2.p1	0.198003	0	0.131687	0	0	0	0	0	0	0	0	0
TRINITY_DN100743_c0_g1_i1.p1	1.4403	0.45881	0	0	0	0	0	0.475463	0	0.700169	0	0
TRINITY_DN10074_c0_g1_i1.p1	7.13204	6.11573	7.85326	2.9223	1.95023	5.2039	4.40928	5.1949	4.52404	8.3533	11.6422	10.8553
TRINITY_DN100752_c0_g1_i1.p1	0.361617	0	0	0	0	0	0	0	0	0	0	0
TRINITY_DN100757_c0_g1_i1.p1	0.373798	0.443932	0.070418	0	0	0	0	0	0	0	0	0
TRINITY_DN100759_c0_g1_i1.p1	0.326299	0.236943	0	0	0	0	0	0	0	0	0	0
TRINITY_DN100761_c0_g1_i1.p1	0.452383	0	0	0	0.272748	0.567216	0	0	0	0	0.949361	0
TRINITY_DN100762_c0_g1_i1.p1	1.22625	0	0.360076	0	0	0	0	0	0	0	0	0
TRINITY_DN100764_c0_g1_i1.p1	0.521196	0.066701	0.190649	0	0	0	0	0	0	0	0	0
TRINITY_DN10076_c1_g1_i1.p1	61.312	52.7366	61.2874	320.891	117.865	257.62	55.9599	63.8566	49.0585	6.41746	3.98017	11.4478
TRINITY_DN100778_c0_g1_i1.p1	1.87635	0.596314	0	0	0	0	0	0	0	0	0	0
TRINITY_DN10077_c0_g1_i1.p1	7.26921	5.82449	8.93131	25.7101	23.2512	17.0571	10.258	14.1051	7.75496	15.82	24.1983	21.9259
TRINITY_DN100781_c0_g1_i1.p1	0.568572	0	0	0	0	0	0	0	0	0	0	0
TRINITY_DN100783_c0_g1_i1.p1	0.307991	0.16931	0.158984	0	0	0.127957	0	0	0	0	0	0
TRINITY_DN100785_c0_g1_i1.p1	0.80415	0	5.50919	3.81155	0	0	0	0	0.520318	0	0	0
TRINITY_DN10078_c0_g1_i3.p1	163.758	130.9	115.283	268.119	84.2337	153.281	279.606	278.21	220.777	75.3655	76.7445	86.6079
TRINITY_DN100799_c0_g1_i1.p1	0.871022	0	0.447403	1.71622	0.771108	1.10244	0.538668	2.01118	0.421411	3.67418	0.606732	2.6705
TRINITY_DN100810_c0_g1_i1.p1	0.53266	0.646463	0.061345	0.814902	5.99042	1.65825	0.218114	0.344389	0.343878	0.080387	0	0
TRINITY_DN100810_c0_g1_i1.p2	0.275578	0.257476	0.163091	0	1.58404	0.324976	0.04837	0	0	0	0	0.10613
TRINITY_DN100815_c0_g1_i1.p1	0.62766	0.988596	1.10977	0	0	0	0	0	0	0	0	0
TRINITY_DN100816_c0_g1_i1.p1	0.492279	0.825246	0.235341	0	0	0	0	0	0	0	0	0
TRINITY_DN100818_c0_g1_i1.p1	0.738905	0	0.607734	0	0	0	0	0	0	0	0	0
TRINITY_DN100822_c0_g1_i1.p1	0.500403	0	0.2063	0	0	0	0	0	0	0	0	0
TRINITY_DN100835_c0_g1_i1.p1	0.919828	0.310162	0.145908	0.656743	0	0.468941	0.518059	0	0.8193	0.430062	0	0.399386
TRINITY_DN100842_c0_g1_i1.p1	0.772929	0.21106	0.199969	0	0	0	0	0	0	0	0	0
TRINITY_DN100849_c0_g1_i1.p1	0.846548	0	0.434856	0	0	0	0	0	0	0	0	0
TRINITY_DN10085_c0_g1_i1.p1	4.35074	3.99129	5.95748	1.62907	1.97148	3.89557	5.92539	4.92043	7.16445	7.44736	7.39714	7.84052
TRINITY_DN100866_c0_g1_i1.p1	1.03243	1.65717	1.54849	0	0	0	0	0	0	0	0	0
TRINITY_DN100867_c0_g1_i1.p1	0.214411	0	0	0.110321	0	0.237313	0	0	0.27636	0	0	0
TRINITY_DN100868_c0_g1_i1.p1	0.855148	1.26688	0.585856	0	0	0	0	0	0	0	0	0
TRINITY_DN100873_c0_g1_i1.p1	0.904604	0.595943	0.909394	0	0	0	0	0	0	0	0	0
TRINITY_DN100875_c0_g1_i1.p1	0.535146	0	0.33214	0	0	0	0	0	0	0	0	0
TRINITY_DN100879_c0_g1_i1.p1	0.363515	0.530896	0.87688	0	0	0	0	0	0	0	0	0
TRINITY_DN100884_c0_g1_i1.p1	0.666121	0	0.342362	0	0	0	0	0	0	0	0	0
TRINITY_DN100886_c0_g1_i1.p1	2.34007	0	1.06858	0	0	0	0	0	0	0	0	0
TRINITY_DN100889_c0_g1_i1.p1	0.266725	0.14629	0	0	0	0	0	0	0	0	0	0
TRINITY_DN10088_c0_g1_i2.p1	10.5586	4.01532	5.82009	35.4147	36.0501	30.3272	1.34358	1.47956	0.351777	20.7163	26.0186	27.3173
TRINITY_DN10088_c0_g1_i3.p2	3.18579	5.42007	8.26078	27.0694	16.0839	25.9081	21.3977	53.3896	22.0737	59.1284	48.2394	33.9461
TRINITY_DN10088_c0_g1_i3.p1	1.52432	3.16411	2.21954	8.74249	21.651	10.6246	14.6108	26.7378	16.0279	29.3312	22.4928	20.3398
TRINITY_DN100899_c0_g1_i1.p1	0.272817	0	0	0	0	0	0	0	0	0	0	0
TRINITY_DN10089_c0_g1_i5.p1	7.78457	6.99244	10.176	4.42269	5.42494	7.53044	8.17248	8.62636	8.64057	3.72539	3.97804	4.1591
TRINITY_DN1008_c0_g1_i1.p1	61.5243	67.6761	79.5346	0.833826	0.098743	3.89047	57.7835	50.2814	58.2333	51.0471	45.9703	42.2969
TRINITY_DN1008_c1_g1_i11.p1	19.8983	16.5101	20.6123	14.73	17.9091	18.9341	17.4269	14.9672	15.6971	25.8969	18.1562	20.4092
TRINITY_DN1008_c1_g1_i12.p1	21.2575	20.2019	19.344	20.9396	23.7588	22.7705	21.5023	18.3826	23.4286	37.1716	47.7859	49.1189
TRINITY_DN100901_c0_g1_i1.p1	0.5361	0	1.10184	0.847011	1.58638	0.906769	0.665106	0	0	0	0	0
TRINITY_DN100915_c0_g1_i1.p1	0.634911	0	0	0	0	0	0	0	0	0	0	0
TRINITY_DN100924_c0_g1_i1.p1	0.568572	0	0	0	0	0	0	0	0	0	0	0
TRINITY_DN100927_c0_g1_i1.p1	0.489549	0	0	0	0	0	0	0	0	0	0	0
TRINITY_DN10092_c0_g1_i1.p1	18.4197	22.5155	16.7782	16.1635	13.86	12.169	9.62647	13.4285	12.6252	19.886	16.0882	23.6826
TRINITY_DN100935_c0_g1_i1.p1	0.475696	0.35312	0.651971	0	0	0	0	0	0	0	0	0
TRINITY_DN100945_c0_g1_i1.p2	1.71342	3.27121	0	0	2.31327	0	0	0.564902	0	4.03409	0	2.96521
TRINITY_DN10094_c0_g1_i2.p1	11.5853	6.22247	20.0649	10.098	12.5182	30.5211	12.9474	6.28711	17.8776	0.561168	0.953991	1.46714
TRINITY_DN10095_c0_g1_i1.p1	19.3322	12.502	24.1738	19.7062	35.0526	20.792	17.5042	14.1331	17.4523	8.12817	10.1564	12.1249
TRINITY_DN100968_c0_g1_i1.p1	1.26125	1.12305	0	0	0	0	0	0	0	0	0	0
TRINITY_DN10096_c0_g1_i2.p1	17.9204	13.296	19.3458	22.7343	43.8322	20.4994	17.2847	14.6312	12.2992	15.7443	22.0476	17.8359
TRINITY_DN100979_c0_g1_i1.p1	0.735315	0	0.701921	0	0	0	0	0	0	0	0	0
TRINITY_DN10097_c0_g1_i1.p1	20.1093	12.1708	23.5805	4.78758	12.356	14.5161	10.3038	14.148	16.4013	20.6806	17.6176	24.3764
TRINITY_DN100993_c0_g1_i1.p1	1.3661	0.380541	0.351052	0.536335	0	1.72388	0.421561	0	0	0	4.87238	1.05495
TRINITY_DN10099_c0_g1_i6.p1	3.51958	3.02912	1.95193	24.1078	6.1218	4.2926	2.05194	2.10294	1.78203	12.2028	11.6644	5.79444
TRINITY_DN1009_c0_g1_i1.p1	86.6942	76.7875	79.5985	58.9576	78.8933	116.156	70.0468	74.7034	86.9324	51.4493	49.9559	50.4976
TRINITY_DN100_c1_g1_i2.p1	585.749	607.782	638.679	445.583	1009.52	542.946	649.403	590.337	691.202	691.392	682.321	745.864
TRINITY_DN100_c3_g1_i1.p1	13.6452	12.8692	18.4562	7.68803	10.6424	8.00038	9.61043	3.97333	9.87097	0.323128	0.474928	0.612675
TRINITY_DN100_c6_g1_i1.p1	41.2352	23.7313	40.2246	23.9327	22.2463	62.1687	11.1033	25.244	25.4454	12.9041	11.1605	6.94571
TRINITY_DN101014_c0_g1_i1.p1	0.520015	0	0	0	0	0	0	0	0	1.68809	0	2.34179
TRINITY_DN101015_c0_g1_i2.p1	0.341524	0	0	0	0	0	1.0539	0	0	0.590112	0	0
TRINITY_DN101019_c0_g1_i1.p1	0.507577	0.473886	0.300465	0.722086	0.228379	1.37592	0.712684	0.927987	0.701972	0.200594	0.359939	0.194554
TRINITY_DN101021_c0_g1_i1.p1	0.480549	0.704916	0.826638	0	0	0	0	0	0	0	0	0
TRINITY_DN101028_c0_g1_i1.p1	0.652598	0.078981	0.976511	0	0	0	0	0	0	0	0	0
TRINITY_DN10102_c0_g1_i1.p1	23.8423	30.3876	27.0434	20.4048	22.5088	23.8651	21.7693	21.2955	26.5482	40.2467	36.7612	38.3176
TRINITY_DN101030_c0_g1_i1.p1	0.444071	1.21462	0.459276	0	0	0	0	0	0	0	0	0
TRINITY_DN10103_c0_g1_i1.p1	8.88434	4.51112	11.5706	14.8072	29.4293	31.277	57.9598	55.3846	88.1726	0.80079	0.100166	0.108783
TRINITY_DN10103_c1_g1_i10.p1	8.58481	11.0362	7.36801	2.74693	10.2453	6.10265	7.4717	10.9581	8.12919	5.20311	4.809	5.90018
TRINITY_DN10103_c1_g1_i4.p1	0.913684	0.922588	1.10204	0.55172	1.56786	0.419666	0.156725	0.148432	0.164686	0.338654	0.154227	0.446001
TRINITY_DN101049_c0_g1_i1.p1	0.5361	0	0	0	0	0	0	0	0	0	0	0
TRINITY_DN10105_c0_g1_i1.p1	6.28599	4.8067	8.18649	2.59568	7.26892	6.18747	4.20617	5.8907	4.38607	13.0536	20.454	12.858
TRINITY_DN101060_c0_g1_i1.p1	0.439336	0.804391	0.60497	0.226137	0.811235	0.243207	0.810171	2.0417	0.849365	0	0	0
TRINITY_DN101064_c0_g1_i1.p1	0	0.578669	1.60288	0.410637	0	2.63805	0	0	0	0	0	0
TRINITY_DN10106_c0_g1_i7.p1	0.392347	0	0.194403	0	0	0	0	0	0	0	0	0
TRINITY_DN10106_c0_g1_i8.p1	1.27272	2.34996	4.83043	2.25427	1.3418	6.84143	0.301971	0.286158	0.14287	4.01893	4.426	4.60203
TRINITY_DN101080_c0_g1_i1.p2	1.26982	1.41589	2.60914	3.66809	1.24936	1.42834	0	0	0	16.499	15.4002	0
TRINITY_DN101083_c0_g1_i1.p1	0.871548	0	0	0.77716	1.19561	0.208503	0	0.288797	0.240521	1.26635	0	0.753625
TRINITY_DN101088_c0_g1_i1.p1	0.43358	0	0	0	0	0	0	0	0	0	0	0
TRINITY_DN10108_c0_g1_i1.p2	3.46733	1.92758	4.45621	4.7501	0.861365	4.36599	3.74071	2.34419	1.95394	3.97927	8.24404	5.76157
TRINITY_DN1010_c0_g1_i17.p1	41.9172	39.4585	29.1713	42.5538	23.749	25.9474	40.9483	35.998	32.2688	24.8191	29.6805	27.2155
TRINITY_DN1010_c0_g2_i3.p1	8.87431	11.2373	11.7109	18.6826	5.0073	9.66328	8.0084	14.7416	6.68776	9.63379	13.3176	16.9342
TRINITY_DN1010_c1_g1_i1.p1	44.283	34.3544	39.9139	24.4854	32.8143	54.371	58.5833	65.6861	58.4628	67.3366	69.2664	51.8841
TRINITY_DN101100_c0_g1_i1.p1	0.439336	0.804391	0.60497	0	0	0	0	0	0	0	0	0
TRINITY_DN101101_c0_g1_i1.p1	0.631759	0	0	0	0	0	0	0	0	0	0	0
TRINITY_DN10110_c3_g1_i1.p1	67.8054	68.5986	77.1849	49.0624	54.9827	92.6289	87.4779	86.2855	85.6869	67.4586	63.5724	62.9133
TRINITY_DN101114_c0_g1_i1.p1	1.00124	0.73492	0.860966	0	6.33025	0.277623	1.64166	0.775188	2.09634	0	0	0.721467
TRINITY_DN101118_c0_g1_i1.p1	2.01689	0	0	0	0	0	0	0	0	0	0	0
TRINITY_DN10111_c0_g1_i2.p1	2.8875	1.66986	2.45892	0.835833	1.23479	3.29474	0.912963	1.13255	1.08662	7.83203	7.79583	7.9268
TRINITY_DN10111_c0_g1_i5.p1	7.95532	6.1009	7.95192	6.03333	15.2509	11.0503	4.0425	8.30994	3.95865	3.36605	5.10388	3.48123
TRINITY_DN101127_c0_g1_i1.p1	0.529727	0	0	0	0	0	0	0	0	0	0	0
TRINITY_DN10112_c0_g1_i1.p1	1.80762	2.81549	2.10734	0	0	0	0	0	0	0	0	0
TRINITY_DN101132_c0_g1_i1.p1	0.196407	0.061008	0.174519	0	0	0	0	0	0	0	0	0
TRINITY_DN101139_c0_g1_i1.p2	0.613577	0	0	0	0	0	0	0	0	0	0	0
TRINITY_DN101148_c0_g1_i1.p1	0.448198	0	0	0	0	0	0	0	0	0	0	0
TRINITY_DN10114_c0_g1_i12.p1	13.0374	8.16916	15.7545	1.10308	0.26597	10.2493	0.110708	0.139837	0.232717	0	0	0
TRINITY_DN10114_c1_g1_i7.p1	5.05776	4.39886	2.43903	3.60449	2.14756	21.8455	1.08614	0.342597	2.5656	0	0	0
TRINITY_DN101153_c0_g1_i1.p1	0.370658	0.162908	0	0	0	0	0	0	0	0	0	0
TRINITY_DN10115_c0_g1_i1.p1	2.17681	2.25512	3.92308	0	0	1.48977	0	0	0	9.03632	1.43838	2.66839
TRINITY_DN10115_c0_g1_i2.p1	3.40912	1.90042	2.51167	76.9962	14.5179	11.4451	3.60866	4.26732	12.9753	6.22138	2.08571	4.08868
TRINITY_DN10115_c0_g1_i4.p1	1.0251	0.321416	1.21547	91.8024	12.6783	6.69801	5.10224	5.11341	24.8365	2.03817	4.61691	0.900214
TRINITY_DN101174_c0_g1_i1.p1	0.300242	0	0	0	0	0	0	0	0	0	0	0
TRINITY_DN10117_c0_g1_i1.p1	6.13654	5.69005	7.18644	6.00256	15.1105	12.5672	6.91184	9.73282	6.98469	12.5114	16.7901	12.7305
TRINITY_DN101182_c0_g1_i1.p1	0.849093	0.555707	1.84621	0	0	0	0	0	0	0	0	0
TRINITY_DN10118_c0_g1_i1.p2	0.979099	0	0.502997	0	0	0	0	0	0	0	0	0
TRINITY_DN10118_c0_g2_i1.p1	1.47559	0	0	0	0	0	0	0	0	0	0	0
TRINITY_DN10118_c0_g3_i1.p1	1.01765	0	0.838989	0	0	0	0	0	0	0	0	0
TRINITY_DN101193_c0_g1_i1.p1	0.374938	0.273916	0.129187	0	0	0	0	0	0	0	0	0
TRINITY_DN1011_c0_g1_i1.p1	35.2294	31.2427	40.3199	29.0339	39.696	30.3008	22.8052	30.9622	26.7501	43.3394	55.0955	58.0925
TRINITY_DN1011_c0_g1_i4.p1	26.3636	23.2455	37.4485	50.2854	78.955	45.0776	25.0155	25.2402	26.2635	30.1979	35.1168	26.3683
TRINITY_DN101209_c0_g1_i1.p1	0.275391	0	0	0	0	0	0	0	0	0	0	0
TRINITY_DN101213_c0_g1_i1.p1	0.539285	0.80152	1.4779	0	0	0	0	0	0	0	0	0
TRINITY_DN101218_c0_g1_i1.p1	0.829099	1.22914	0	0	0	0	0	0	0	0	0	0
TRINITY_DN10121_c0_g1_i2.p1	1.4049	0.523092	1.55325	0.310649	1.14428	0.504142	0.139158	0.070398	0.30756	0.634356	0.821716	0.505036
TRINITY_DN101223_c0_g1_i1.p1	1.13725	4.70489	0.668031	0	2.50785	1.63923	0	0	0.942055	0	0	0
TRINITY_DN101229_c0_g1_i1.p1	0.40864	0.135517	0.511419	0	0	0	0	0	0	0	0	0
TRINITY_DN10122_c0_g1_i1.p2	34.2852	41.5326	38.2673	3.66809	0	7.14171	5.2348	5.86595	1.22829	50.9701	19.5464	22.754
TRINITY_DN101230_c0_g1_i1.p1	0.348996	0	0	0	0	0	0	0	0	0	0	0
TRINITY_DN101237_c0_g1_i1.p1	0.74362	0.430844	0.925318	0	0	0	0	0	0	0	0	0
TRINITY_DN101239_c0_g1_i1.p1	0.756191	0.336569	0	0	0	0	0	0	0	0	0	0
TRINITY_DN10123_c0_g1_i1.p1	1.83481	0.521913	4.04906	1.65163	0	1.64679	0	0	0.231706	0	0	0
TRINITY_DN101240_c0_g1_i1.p1	0.34566	0	0	0	0	0	0	0	0	0	0	0
TRINITY_DN101245_c0_g1_i1.p2	0.38136	0	0	0	0	0	0	0	0	0	0	0
TRINITY_DN101245_c0_g1_i1.p1	0.719716	0.26274	0.124014	0	0	0	0	0	0	0	0	0
TRINITY_DN10124_c0_g1_i1.p1	15.0978	15.046	22.4292	15.7969	8.89783	13.0213	5.55321	7.24955	6.94155	9.29161	9.0666	10.2433
TRINITY_DN10125_c0_g1_i1.p1	0.819516	0	0	0.223242	1.08543	0	0.195418	0	0.60569	0.750461	0.362599	0.555048
TRINITY_DN10125_c0_g1_i3.p1	4.38802	5.46024	5.21584	3.14786	3.18336	6.57848	1.06346	4.18185	2.18349	3.30028	5.10906	4.5416
TRINITY_DN10125_c1_g2_i1.p1	0.809905	0	0	0.268168	0	0.287666	0.210781	0	0.660048	0	1.46171	3.69232
TRINITY_DN10125_c1_g2_i11.p1	1.11002	0.90576	0.96946	0.161706	0	0.898705	0.819793	0.209352	0.430906	0	0	0
TRINITY_DN10125_c1_g2_i2.p1	0.67512	0.363298	0.445985	0	0.758548	0.275334	0.234789	0.445006	0.370298	0.319575	0.40616	0.251728
TRINITY_DN10125_c1_g2_i7.p1	1.25129	1.17923	1.38062	0.861275	1.46376	1.10383	0.112555	0.919082	0.437183	1.38556	0	0.652982
TRINITY_DN101261_c0_g1_i1.p1	0.343292	0.378164	0.177086	0	0	0	0	0	0	0	0	0
TRINITY_DN101262_c0_g1_i1.p1	1.16571	0.371058	0	0	2.5682	0.280102	0.411035	0	0	1.15151	0	0
TRINITY_DN101266_c0_g1_i1.p1	0.711149	0.783657	0	0	0	0	0	0	0	0	0	0
TRINITY_DN10127_c0_g1_i1.p2	8.2579	9.90316	10.9044	2.23392	2.55574	7.11198	3.78107	4.12111	4.94518	8.74601	12.9903	12.0743
TRINITY_DN101280_c0_g1_i1.p1	1.34025	1.19263	0	0	0	0	0	0	0	0	0	0
TRINITY_DN101281_c0_g1_i1.p1	0.453649	0.495164	1.22093	0.487461	0.568219	0.299886	0.334457	0.316553	0.346048	0.514855	0.571943	0.493665
TRINITY_DN10128_c1_g1_i3.p2	1.23663	0.894207	2.19433	1.1763	0.891181	1.91628	1.71712	1.66955	1.94501	2.87847	3.44965	2.76077
TRINITY_DN10128_c1_g1_i5.p1	7.97688	4.77015	8.14881	1.39897	2.41527	2.83425	1.98428	3.28249	2.12457	3.16244	4.00732	3.8163
TRINITY_DN101290_c0_g1_i1.p1	1.3842	0	0	0	0	0	0	0	0	0	0	0
TRINITY_DN1012_c0_g1_i2.p1	5.18461	1.28413	0.674819	1.2485	2.62357	3.23661	1.42426	1.43137	4.82491	0.700801	0.43696	0.671604
TRINITY_DN1012_c0_g1_i3.p1	31.1717	19.0232	23.0484	30.4811	29.5126	26.7255	16.186	25.1808	19.81	2.53512	1.05873	0.507611
TRINITY_DN1012_c0_g2_i1.p1	41.9773	16.9245	36.4456	41.8671	34.5389	47.7565	6.38137	4.77257	9.9634	2.27219	1.29763	1.12651
TRINITY_DN1012_c0_g2_i1.p2	11.0558	7.21785	10.1977	20.2981	8.53597	16.3501	1.55495	0.488785	1.83056	1.3893	0.584311	0.312537
TRINITY_DN101307_c0_g1_i1.p1	0.469667	0	0	0	0	0	0	0	0	0	0	0
TRINITY_DN10130_c0_g1_i3.p1	7.58971	9.82487	1.39327	1.72399	6.55912	0.64926	0.550944	1.31024	0.108389	0	0	0
TRINITY_DN10130_c1_g1_i3.p2	8.84691	10.9917	16.1145	11.3112	6.61385	22.4298	12.477	10.8631	13.0186	5.26687	0	0
TRINITY_DN10130_c1_g1_i5.p1	9.34555	2.87959	3.03396	3.19168	5.67905	5.1082	1.13976	1.70825	0	0	0	0
TRINITY_DN101310_c0_g1_i1.p1	1.10546	0	0	0	0	0	0	0	0	0	0	0
TRINITY_DN101311_c0_g1_i1.p1	0.74269	0.216383	0.307402	0	0	0	0	0	0	0	0	0
TRINITY_DN10132_c0_g1_i2.p1	10.8179	9.57872	13.4081	18.587	13.1121	22.5345	10.0726	13.4167	11.3793	47.4378	53.6903	49.7462
TRINITY_DN101330_c0_g1_i1.p1	0.506348	0.635597	0.448263	0	0	0	0.533564	0	0	0.44253	0.19111	0.20506
TRINITY_DN101336_c0_g1_i1.p1	0.778804	0.868207	0.800293	0	0	0	0	0	0	0	0	0
TRINITY_DN101337_c0_g1_i1.p1	0.478789	0	0	0	0	0	0	0	0	0	0	0
TRINITY_DN10133_c0_g1_i1.p1	2.45079	0.213379	2.09938	0	0	0	0	0	0	0	0	0
TRINITY_DN10133_c0_g2_i2.p1	1.9728	1.04336	1.46475	0.146834	0.081902	0.395631	0.157608	0.074713	1.18127	0.084041	0	0
TRINITY_DN10133_c0_g3_i1.p1	6.46854	4.30743	5.63105	3.2467	2.06908	2.52658	2.87095	5.27662	4.20783	0.378789	0.573447	0.310786
TRINITY_DN10133_c0_g3_i3.p1	2.8922	1.70402	3.25737	6.68849	2.6029	6.3864	5.50663	4.66621	10.8881	0.438314	0.59919	1.08311
TRINITY_DN10133_c1_g1_i1.p1	0.617983	0	0.590372	0	0.05946	3.3794	14.0778	9.50823	40.1099	3.53272	6.61756	9.08288
TRINITY_DN101344_c0_g1_i1.p1	0.666245	0.245791	0.686232	0	0.536079	0	0.136695	0	0	0	0.310078	0.33179
TRINITY_DN101348_c0_g1_i1.p1	1.39568	1.27759	1.95742	0	0	0.818407	1.38303	2.82749	3.92122	0	0	0
TRINITY_DN101353_c0_g1_i1.p1	0.518739	0	0.533729	0	0	0	0	0	0	0	0	0
TRINITY_DN101356_c0_g1_i1.p1	0.315664	0	0.201442	0	0	0	0	0	0	0	0	0
TRINITY_DN10135_c0_g1_i1.p1	11.5672	9.89609	11.1498	16.4782	24.15	17.3497	9.00592	8.40143	8.72178	8.14154	8.75154	8.75507
TRINITY_DN10135_c0_g2_i1.p1	3.45745	2.81863	6.52841	0.385701	0.292982	3.42497	10.0768	15.7882	12.1205	77.7	76.2163	63.9689
TRINITY_DN101369_c0_g1_i1.p1	13.7919	11.9275	18.3335	0.261963	0.103473	2.39363	2.18515	4.5201	9.48464	0.801525	1.82475	0.488584
TRINITY_DN10136_c0_g1_i1.p1	1.91827	1.55197	1.79959	0.510874	1.08014	1.8591	1.22066	1.15759	2.32982	1.04728	1.12793	0.866843
TRINITY_DN10136_c0_g1_i1.p2	1.25833	1.20228	0.369475	0.565047	2.12786	1.21084	0.665976	0	0.34745	2.47982	2.04652	1.66671
TRINITY_DN101376_c0_g1_i1.p1	2.46504	1.40814	1.83343	1.29353	1.51718	1.66098	5.79219	6.25671	3.4593	5.50891	7.02324	7.9862
TRINITY_DN101388_c0_g1_i1.p1	0.476701	0.210478	0	0	0	0	0	0	0	0	0	0
TRINITY_DN101398_c0_g1_i1.p1	1.02878	0	0	0	0	0	0	0	0	0	0	0
TRINITY_DN10139_c0_g1_i1.p1	0.77598	0.663979	0.19509	0	0	0	0	0	0	0	0	0
TRINITY_DN1013_c0_g1_i3.p1	38.3568	40.7879	29.0952	20.8196	12.2954	27.3966	33.3628	28.584	37.996	9.04146	5.04922	6.41178
TRINITY_DN1013_c0_g1_i4.p1	469.823	445.568	382.439	563.946	317.547	635.746	601.903	546.672	577.975	724.469	563.28	703.076
TRINITY_DN1013_c0_g1_i6.p1	220.728	193.726	187.235	154.834	92.874	204.692	234.987	146.96	204.478	76.7108	55.2844	78.3696
TRINITY_DN1013_c1_g1_i1.p1	271.306	239.303	275.297	497.379	1565.54	353.919	216.228	250.294	212.384	504.869	652.674	599.208
TRINITY_DN1013_c5_g1_i1.p2	47.4907	152.117	84.891	8.69038	2.67545	116.434	188.7	97.5421	217.265	4.86254	4.28193	2.81283
TRINITY_DN1013_c5_g1_i3.p3	33.4765	129.596	76.9475	6.09808	0	90.9573	148.489	72.0468	151.778	2.38212	0.67159	0.306553
TRINITY_DN101402_c0_g1_i1.p1	0.295562	0	0	0	0	0	0	0	0	0	0	0
TRINITY_DN101409_c0_g1_i1.p1	0.717018	1.00761	0.423903	0	0	0	0	0	0	0	0	0
TRINITY_DN101415_c0_g1_i1.p1	0.460127	2.00434	0	0	0	0	0	0	0	0	0	0
TRINITY_DN10141_c1_g1_i1.p1	21.1967	19.9129	9.0019	23.393	64.7379	19.4608	19.4643	6.89434	6.771	12.7041	12.4822	14.6174
TRINITY_DN101421_c0_g1_i1.p1	0.545634	0	0	0	0	0	0	0	0	0	0	0
TRINITY_DN101432_c0_g1_i1.p1	2.0763	0	0	0	0.272397	2.72802	1.71331	3.19508	0.446948	0	0	2.11033
TRINITY_DN10143_c0_g1_i1.p1	2.74123	2.27935	3.49235	8.99546	9.44138	7.27852	2.62797	4.52543	3.13139	2.36438	1.81801	1.51656
TRINITY_DN101449_c0_g1_i2.p1	1.06913	0.820015	0.874246	0.48737	0.993761	0.967838	0.82719	1.0788	0.816125	1.16759	0.661888	0.845384
TRINITY_DN10144_c0_g1_i1.p1	18.1133	3.81642	16.5607	1.15937	0	0.827446	0	0	0	1.61364	0	0
TRINITY_DN101453_c0_g1_i1.p1	1.45983	2.32661	1.54925	0	0	0	0	0	0	0	0	0
TRINITY_DN10146_c0_g1_i1.p1	39.0305	27.4896	35.5622	12.1729	22.986	16.3352	12.6277	11.4299	19.4392	1.54886	3.63109	1.23088
TRINITY_DN10146_c0_g2_i1.p1	77.0348	89.0319	93.3867	71.7461	66.4876	99.6544	83.8654	88.9916	95.7226	222.708	216.914	243.557
TRINITY_DN101470_c0_g1_i1.p1	1.38183	0	0	0	0	0	0	0	0	0	0	0
TRINITY_DN101476_c0_g1_i1.p1	0.329981	0.240654	1.93399	0	0	0.364155	0.067588	0	0.106393	0	0	0
TRINITY_DN101479_c0_g1_i1.p1	0.778804	0	0	0	0	0	0	0	0	0	0	0
TRINITY_DN10147_c0_g1_i1.p1	6.77389	6.06407	6.29738	4.14368	4.91352	5.62303	5.72822	3.2765	5.02449	5.53594	5.04798	5.42765
TRINITY_DN101481_c0_g1_i1.p1	0.487559	0.224905	0.209747	0	0	0	0	0	0	0	0	0
TRINITY_DN101482_c0_g1_i1.p1	0.443343	0.328775	0.607734	0	0	0	0	0	0	0	0	0
TRINITY_DN101483_c0_g1_i1.p1	0.305294	0	1.67798	0.316206	0.246672	0.509446	0.125216	0	0.393196	0.333499	1.12458	0
TRINITY_DN10148_c0_g1_i1.p3	30.9213	41.2716	30.8708	41.1893	25.1895	121.269	581.762	189.555	461.024	816.426	2994.25	803.99
TRINITY_DN10149_c0_g1_i1.p1	1.44337	1.43355	1.49893	1.19006	1.78656	1.12952	1.43911	1.78041	2.27177	1.59221	1.26698	1.09324
TRINITY_DN1014_c0_g1_i1.p1	81.185	64.7693	74.6601	96.7521	87.7118	125.187	65.7511	65.2075	78.2765	107.071	102.615	123.643
TRINITY_DN101507_c0_g1_i1.p2	0.577888	0	0	0	0	0	0	0	0	0	0	0
TRINITY_DN101508_c0_g1_i1.p1	0.712352	0.674714	0.419494	0	0	0	0	0	0	0	0	0
TRINITY_DN101510_c0_g1_i1.p1	0.648424	0	0	0	0.310729	0	0	0	0	0	0	0
TRINITY_DN101513_c0_g1_i1.p1	0.260008	0.578669	0.534292	1.23191	0	0	0	0	0	10.1285	14.0014	10.9283
TRINITY_DN101516_c0_g1_i1.p2	0.475179	0	0	0	0	0	0	0	0	0	0	0
TRINITY_DN10151_c0_g1_i5.p1	14.1038	13.7505	17.3617	5.45287	12.4666	14.2226	10.9417	15.0781	11.6463	17.114	22.0237	18.9008
TRINITY_DN101523_c0_g1_i1.p1	0.386931	1.68114	0.752346	0	0	0	0	0	0	0	0	0
TRINITY_DN101532_c0_g1_i1.p1	1.5135	0	0	0	0	0	0	0	0	0	0.683648	0
TRINITY_DN101533_c0_g1_i1.p1	0.539285	1.20228	0.369475	0	0	0.908131	0.443984	0	2.0847	0	0	0
TRINITY_DN101535_c0_g1_i1.p1	0.413461	0.761343	0.131838	0	0	0	0	0	0	0	0	0
TRINITY_DN101550_c0_g1_i1.p1	0.585781	0	0.151243	0	0	0	0	0	0	0	0	0
TRINITY_DN101557_c0_g1_i1.p1	0.922914	0.085228	0.12223	0.209878	0	0.258484	0	0	0	0	0	0
TRINITY_DN101558_c0_g1_i1.p2	0.370658	0	0	0	0	0	0	0	0	0	0	0
TRINITY_DN10156_c1_g2_i1.p1	2.2312	0	0	0.49606	1.07338	0.429419	0.350217	0	0	1.30643	1.17803	0
TRINITY_DN10156_c1_g2_i3.p1	15.6801	6.30827	19.4861	25.8165	14.7993	18.7692	10.0784	15.4255	10.4351	52.6904	69.9097	48.8346
TRINITY_DN10157_c0_g1_i3.p1	2.8586	1.43043	1.56618	0	0	0	0	0	0	0	0	0
TRINITY_DN101580_c0_g1_i1.p1	1.1873	0.547831	3.22968	0	0	0	0.153613	0.145256	0.362567	1.30198	0.324616	0.34898
TRINITY_DN101584_c0_g1_i1.p1	0.795128	0.973768	0.546789	0.136874	0	0.441346	0	0	0	0	0	0
TRINITY_DN101594_c0_g1_i1.p1	0.14129	1.25617	0	0.221095	1.51759	0.237122	0.174171	0	0.272947	0	0	0
TRINITY_DN101596_c0_g1_i1.p2	0.414646	0	0	0	0	0.695672	0	0	0.534018	0	0	0
TRINITY_DN101597_c0_g1_i1.p1	0.445614	0.108191	0.40987	0.152141	0	0.327537	0.730119	0.460585	1.34134	2.5582	0.628757	1.08444
TRINITY_DN101609_c0_g1_i1.p1	0.435511	0	0.894805	0	0	0	0	0	0	0	0	0
TRINITY_DN101617_c0_g1_i1.p1	0.886685	0	0.303867	0	0	0	0	0	0	0	0	0
TRINITY_DN101618_c0_g1_i1.p1	0.337233	1.83912	1.92049	3.6862	1.90474	5.57021	0.155387	0.196128	0.407998	0	0	0
TRINITY_DN101619_c0_g1_i1.p1	0.747851	1.38516	1.00705	0	0	0	0	0	0	0	0	0
TRINITY_DN101622_c0_g1_i1.p1	2.26333	0.45881	0	0	1.21504	0	5.85137	4.27917	10.348	0	0	0
TRINITY_DN101634_c0_g1_i1.p1	0.546014	0.343116	0.644172	0	0	0	0	0	0	0	0	0
TRINITY_DN101643_c0_g1_i1.p1	0.604953	0	0	0	0	0	0	0	0	0	0	0
TRINITY_DN101649_c0_g1_i1.p1	1.02878	0	0	0.324051	0	1.04127	0	0	0	0	1.15574	0.633114
TRINITY_DN10164_c0_g1_i1.p1	16.2787	28.652	28.0939	0	0	0	0	0	0	0	0	0
TRINITY_DN101654_c0_g1_i1.p1	0.756749	0.561524	2.07293	0	0.596325	2.13227	0.625133	0	0.489083	0	0	0
TRINITY_DN101674_c0_g1_i2.p1	1.6958	1.28739	0.808841	0	0	0	0	0	0	0	0	0
TRINITY_DN101678_c0_g1_i1.p1	1.82005	0	0	0.410637	0	0	0	0	0	0	0	0
TRINITY_DN101681_c0_g1_i1.p1	1.16688	0.371329	0.767066	0.217658	0.180176	2.53249	0.069924	0	0.2205	4.3253	1.67281	0.75525
TRINITY_DN10168_c0_g1_i5.p1	18.1974	9.82909	17.4689	10.348	7.56462	13.1662	23.031	19.8871	22.2503	30.6874	36.1087	42.5113
TRINITY_DN1016_c0_g1_i17.p1	43.3417	45.7615	59.8148	46.9066	57.5482	51.329	45.3787	30.6329	53.604	8.5245	4.66528	7.18474
TRINITY_DN1016_c0_g1_i21.p1	22.977	31.1389	38.469	38.7895	24.4969	29.6384	21.5999	17.7594	23.0984	16.7906	11.8053	8.06499
TRINITY_DN1016_c0_g1_i23.p1	69.3504	65.4219	98.7497	1.00559	1.40065	41.7086	217.06	341.828	220.234	96.0123	51.3463	56.0402
TRINITY_DN1016_c0_g2_i2.p1	20.681	13.5129	25.3508	30.8193	38.2022	43.1275	23.5556	20.4773	25.2805	51.635	38.6062	48.3653
TRINITY_DN1016_c1_g1_i1.p1	23.6241	33.0125	29.9837	1.7678	0.785404	4.50582	18.1118	14.1742	15.8897	9.91802	1.17315	2.6903
TRINITY_DN101701_c0_g1_i1.p1	1.48146	0.943924	2.17428	0	0	0	0	0	0	0	0	0
TRINITY_DN101706_c0_g1_i3.p1	0.673282	0.134106	0.253098	0	0	0	0	0	0	0	0	0
TRINITY_DN101708_c0_g1_i1.p1	1.1687	0.598792	0.64105	0	0	0	0	0	0	0	0	0
TRINITY_DN10170_c0_g1_i2.p1	6.51393	6.14994	7.64208	6.05875	8.87772	6.96239	5.52922	5.39811	6.73818	7.87955	11.46	10.5392
TRINITY_DN101711_c0_g1_i1.p1	0.762305	0	0	0	0	0	0	0	0	0	0	0
TRINITY_DN101714_c0_g1_i1.p1	0.315753	0	0.261096	0	0	0	0	0	0	0	0	0
TRINITY_DN101728_c0_g1_i1.p1	0.780023	2.89335	0.534292	1.64255	1.53759	0	0.967057	2.39878	0	0.844045	2.10021	0
TRINITY_DN101740_c0_g1_i1.p1	0.555204	0.245791	0	0	0	0	0	0	0	0	0	0
TRINITY_DN101756_c0_g1_i1.p1	1.05818	0	0	0	0	0	0	0	0	0	0	0
TRINITY_DN101757_c0_g1_i1.p1	0.789749	0.362642	0.430407	0	0	0	0	0	0	0	0	0
TRINITY_DN10175_c0_g1_i1.p1	24.9114	22.6162	17.8608	23.0816	15.2983	22.6601	15.3832	16.685	22.6366	14.428	14.3548	16.5162
TRINITY_DN10177_c0_g1_i10.p1	3.01139	3.38427	4.33748	7.77257	5.74868	7.12244	3.29717	2.92827	4.26414	6.64475	9.8145	14.4138
TRINITY_DN10177_c0_g1_i9.p1	0.857864	0.370877	0	0	0	0	0.20891	0	0	1.73169	1.24661	1.90313
TRINITY_DN101787_c0_g1_i1.p1	1.56004	0.578669	0	0.410637	2.76767	0	0.644705	1.19939	1.00876	0	0	0.780596
TRINITY_DN101789_c0_g1_i1.p1	0.638373	1.53601	0.835512	0	0	0	0	0	0	0	0	0
TRINITY_DN10178_c0_g1_i2.p1	43.1694	66.2881	38.852	42.8539	39.7681	49.9388	31.2176	40.0005	39.9384	125.826	124.862	149.331
TRINITY_DN101794_c0_g1_i1.p1	0.462095	0	0.190608	0	0	0	0	0	0	0	0	0
TRINITY_DN101797_c0_g1_i1.p1	0.262851	0	0	0	0	0	0	0	0	0	0	0
TRINITY_DN10179_c0_g1_i3.p1	2.36385	2.42165	2.126	0	0	0	0	0	0	0	0	0
TRINITY_DN1017_c0_g1_i2.p1	276.661	267.674	145.282	62.7371	104.978	75.2365	170.203	138.417	150.626	114.053	105.897	123.3
TRINITY_DN1017_c1_g1_i1.p1	118.301	121.6	114.373	60.8079	90.4357	79.6176	90.485	93.4488	95.8856	66.2939	63.947	66.3258
TRINITY_DN1017_c7_g1_i1.p1	7.54528	7.59083	7.211	7.42931	8.18819	10.0871	16.6174	14.226	15.1495	18.0823	19.8572	18.961
TRINITY_DN101801_c0_g1_i1.p1	1.50192	0	1.25135	4.79062	2.69544	0.294231	0	0.410355	0.170869	4.26528	5.66219	4.61238
TRINITY_DN101805_c0_g1_i1.p1	0.583701	0.449399	0.703276	0	0	0	0	0	0	0	0	0
TRINITY_DN10181_c0_g1_i3.p1	2.11683	2.27156	1.55571	0	0	0	0	0	0	0	0	0
TRINITY_DN101826_c0_g1_i1.p1	0.667353	2.21357	0	0	0	0	0	0	0	0	0	0
TRINITY_DN10182_c0_g1_i9.p1	0.634262	0	0	0	0	0	0	0	0	0	0	0
TRINITY_DN10182_c1_g1_i1.p1	3.44323	0	2.45201	0	0	0	0	0	0	0	0	0
TRINITY_DN101832_c0_g1_i1.p1	0.418795	0.612957	0.721057	0	0	0	0	0	0	0	0	0
TRINITY_DN101835_c0_g1_i2.p1	2.72693	2.46644	2.40016	0	0	0	0	0	0	0	0	0
TRINITY_DN101853_c0_g1_i1.p1	0.452502	0.123796	0.467948	0	0	0	0	0	0	0	0	0
TRINITY_DN10187_c0_g1_i2.p1	0.203207	0	0	0	1.32731	0	0	0	0	0	0	0
TRINITY_DN10187_c0_g1_i3.p1	3.12535	1.14723	0.722391	0	0	0.489592	0.50087	0	0	0	0	0
TRINITY_DN10187_c0_g1_i4.p1	0.142723	0	0	0	0	0.321211	0	0	0	0	0	0
TRINITY_DN101885_c0_g1_i1.p1	0.9228	0	0	0	3.81356	3.11774	0	0	0.446948	0.770369	0	0
TRINITY_DN101888_c0_g1_i1.p1	0.358663	0.197719	0	0	0	0	0	0	0	0	0	0
TRINITY_DN10188_c0_g1_i1.p1	1.19773	0.603487	0.762912	17.5407	13.4383	8.15085	3.9624	5.67878	5.70599	0	0	0
TRINITY_DN10189_c0_g1_i1.p1	0.034783	0	0	0	0	0	0	0	0	0	0	0
TRINITY_DN10189_c0_g1_i6.p1	1.45384	0.551424	1.15762	0.572854	1.67546	1.2748	1.19099	0.818823	1.05732	0.597181	0.606514	0.50204
TRINITY_DN1018_c0_g1_i1.p1	43.3661	34.6277	56.801	17.2601	45.026	68.866	57.1901	87.8782	61.5743	27.0853	28.9406	34.6418
TRINITY_DN101908_c0_g1_i1.p1	0.692306	1.31521	0.897619	0	0	0	0	0	0	0	0	0
TRINITY_DN10190_c0_g1_i3.p1	1.43856	1.48888	0.678576	0	0	0	0	0	0	0	0	0
TRINITY_DN101910_c0_g1_i1.p1	3.24885	1.52224	3.45039	0	0	0	0	0	0	0	0	0
TRINITY_DN10191_c0_g1_i1.p1	7.30173	5.02563	6.25534	2.16992	7.63318	5.45663	7.24415	5.27327	5.81675	7.80223	12.8714	14.0286
TRINITY_DN101923_c0_g1_i1.p1	3.04003	6.14572	0	0.436793	0.982354	0	0	0.637405	0.536724	0.882053	0	1.64225
TRINITY_DN101926_c0_g1_i1.p1	0.680262	0	0	0	0	0	0	0	0	0	0	0
TRINITY_DN101928_c0_g1_i1.p2	1.34459	0	2.30207	0	4.23286	0.378364	3.04992	0.517289	3.03765	0	1.24285	0.685342
TRINITY_DN101929_c0_g1_i1.p1	0.375315	0.164988	0.310029	0	0	0	0	0	0	0	0	0
TRINITY_DN101931_c0_g1_i1.p1	1.26125	0	0	0	0	0	0	0	0	0.825295	0	0
TRINITY_DN10193_c0_g1_i1.p1	1.12184	1.08696	6.4826	0	0	0	0	0	0	0	0	0
TRINITY_DN101944_c0_g1_i1.p1	0.756749	2.2461	1.03646	0	0	0	0	0	0	0	0	0
TRINITY_DN10194_c0_g1_i1.p1	30.3785	10.6823	35.209	8.09115	1.90875	10.3762	14.8834	12.89	9.08035	45.1791	26.4156	47.404
TRINITY_DN101959_c0_g1_i1.p1	1.99534	0	0	0	0	0	0	0	0	0	0	0
TRINITY_DN101960_c0_g1_i1.p1	0.256413	0.947451	0.638084	0	0	0	0	0	0	0	0	0
TRINITY_DN101962_c0_g1_i1.p1	0.358663	0	0.369924	0.555812	2.29631	0.74671	0	0	0.346543	0	0	0
TRINITY_DN101967_c0_g1_i1.p1	0.453715	0	0	0	0	0	0	0	0	0	0	0
TRINITY_DN10196_c0_g1_i4.p1	6.12447	5.55692	7.72	3.37253	4.66276	6.84343	5.90523	8.44994	8.18276	4.74035	5.41549	6.40154
TRINITY_DN101976_c0_g1_i1.p1	1.42653	1.43911	1.06746	0	0	0	0	0	0	0	0	0
TRINITY_DN101983_c0_g1_i1.p1	0.570098	0	0	0	0	0	0	0	0	0	0	0
TRINITY_DN101984_c0_g1_i1.p1	1.30653	0.971096	0.447403	0	0	0	0	0	0	0	0	0
TRINITY_DN101985_c0_g1_i1.p1	1.97761	0.80152	0.738951	0	0	0	0	0	0	0	0	0
TRINITY_DN101990_c0_g1_i1.p1	1.93551	3.38457	0.533428	0.497207	2.05941	2.63647	0.966627	0.299916	1.55289	6.49123	5.21307	11.4454
TRINITY_DN101999_c0_g1_i1.p2	0.584103	0	0.400146	0	0	0	0	0	0	0	0	0
TRINITY_DN10199_c0_g1_i3.p1	3.9612	3.36356	3.81081	3.28459	5.12813	5.26325	3.45828	3.89066	4.10352	4.05323	4.71385	4.20198
TRINITY_DN102007_c0_g1_i1.p1	0.367245	0.670529	0	0	0.531317	0	0	0	0	0.907661	0	0
TRINITY_DN10200_c0_g1_i1.p1	2.14412	2.35451	5.46281	5.73671	0.792655	4.15298	0.439309	0	0.55272	7.41565	10.9366	15.1844
TRINITY_DN102025_c0_g1_i1.p1	1.38183	0	0.568007	0	0	0	0	0	0	0	0	0
TRINITY_DN10202_c0_g1_i1.p1	17.0925	21.5369	9.95963	36.8469	7.43759	24.047	7.36193	26.9533	17.4133	6.30834	3.00008	5.04985
TRINITY_DN102033_c0_g1_i1.p1	0.518045	0.37588	0	0	0	0	0	0	0	0	0	0
TRINITY_DN102042_c0_g1_i1.p1	0.333122	0.491582	0	0	0	0	0	0	0	0	0	0
TRINITY_DN10204_c0_g1_i3.p1	60.2879	35.9332	21.2475	93.9973	171.742	62.6887	25.943	36.6623	45.9738	394.486	296.155	541.532
TRINITY_DN102051_c0_g1_i1.p1	0.290614	0	0	0	0	0	0	0	0	0	0	0
TRINITY_DN10205_c0_g1_i2.p1	4.47243	4.76629	9.29068	5.80204	9.27157	8.58563	1.3733	0.920465	2.19408	0.821772	1.07607	0.928621
TRINITY_DN102060_c0_g1_i1.p1	0.489549	0	0	0	0	0	0	0	0	0	0	0
TRINITY_DN102065_c0_g1_i1.p1	0.452383	0	0.931759	0	1.22737	0	0	0	0	0	0	0
TRINITY_DN102069_c0_g1_i1.p1	0.832652	0	0	0	0	0	0	0	0	0	0	0
TRINITY_DN10206_c0_g1_i10.p1	5.08269	3.96769	3.08902	5.24763	0.369734	1.59593	2.77311	3.15514	1.63243	4.53827	3.77623	6.48745
TRINITY_DN10206_c0_g1_i3.p1	3.53602	1.93858	5.51819	3.41168	2.14362	2.52995	7.245	3.78436	5.02839	1.75716	2.74195	0
TRINITY_DN10206_c0_g1_i6.p1	10.5534	9.66895	7.45988	27.8465	22.9955	13.0102	27.9413	22.728	21.2094	13.7463	18.7146	12.98
TRINITY_DN102079_c0_g1_i1.p1	0.553637	0	0	0	0	0	0	0	0	0	0	0
TRINITY_DN10207_c0_g2_i1.p1	5.97391	3.25862	7.30907	2.36873	8.12034	6.42166	10.5014	13.5004	10.1202	16.9674	18.7107	19.3822
TRINITY_DN102081_c0_g1_i1.p1	0.539285	0.40076	0.369475	0	0	0	0	0	0	0	0	0
TRINITY_DN10208_c0_g1_i2.p1	8.78324	4.8133	8.31097	2.9675	3.06419	3.60727	0.642095	0.869228	0.86796	8.08248	5.76571	4.46489
TRINITY_DN102095_c0_g1_i1.p1	0.268997	5.73386	0.924809	0	5.68611	4.2375	0.772034	0	0.866358	0.286574	0.243622	0
TRINITY_DN10209_c0_g1_i4.p1	11.762	3.43116	10.7381	13.1994	8.32611	26.0959	14.424	6.79965	10.6964	0.741046	0.668805	0.501884
TRINITY_DN1020_c0_g1_i1.p1	8.18497	8.20825	8.25838	11.0023	15.3537	9.27824	10.7972	14.0532	10.0536	11.3492	11.4152	10.8154
TRINITY_DN1020_c0_g2_i2.p1	9.79054	6.58041	9.2896	5.95703	8.61169	9.83027	5.96689	11.7254	8.50496	15.3723	18.1806	15.9847
TRINITY_DN102102_c0_g1_i1.p1	0.319992	0.099801	0.283905	0	0	0	0	0	0	0	0	0
TRINITY_DN10210_c0_g1_i4.p1	2.85088	4.07912	2.84425	6.28975	11.0936	5.34617	4.31766	4.57757	4.3189	2.84786	4.00202	3.23253
TRINITY_DN102114_c0_g1_i1.p1	0.730594	0	0.167555	0	0	0	0	0	0	0	0	0
TRINITY_DN102119_c0_g1_i1.p1	1.30004	0	0	0	0.307519	0	0	0	0	0	0.70007	0
TRINITY_DN10211_c0_g1_i4.p1	0.921432	0.91565	1.44061	0.346991	0.263852	0.552149	1.14511	0.883961	0.630478	0.455871	0.489757	0.252102
TRINITY_DN10211_c0_g1_i5.p1	1.70365	1.38403	1.66516	1.25058	0	0.74671	1.98507	2.29015	2.4258	3.36158	5.60332	2.08614
TRINITY_DN102122_c0_g1_i1.p1	0.202304	0	0	0.936013	0	0	0.165782	0.313441	0	0.203517	0.353312	0
TRINITY_DN102123_c0_g1_i1.p1	0.568572	0	0	0	0	0	0	0	0	0	0	0
TRINITY_DN10212_c0_g1_i1.p1	1.16947	0.800191	2.42336	0.769354	0.041499	1.95039	0.038096	0	0.118668	0	0.336915	0.153404
TRINITY_DN10212_c0_g1_i2.p1	1.8227	1.10495	0	0.53619	1.0623	0.379014	0.677539	0.145256	0.205408	0.929985	0.828282	0.49738
TRINITY_DN10212_c0_g3_i1.p1	1.92257	0.914848	1.61904	1.97636	2.35573	2.42616	1.3654	1.53823	1.86174	2.4511	1.40155	2.07614
TRINITY_DN102131_c0_g1_i1.p1	0.338451	0	0.34921	0	0	0	0	0	0	0	0	0
TRINITY_DN10213_c0_g1_i10.p1	2.49941	1.55277	2.85047	1.95147	1.6672	2.13727	2.44086	1.28871	2.72074	8.15106	11.5715	10.3096
TRINITY_DN10213_c0_g1_i2.p1	3.75677	1.52216	2.10631	1.87717	1.21451	33.3284	2.31859	0.395423	12.2109	0	3.41066	4.2198
TRINITY_DN102141_c0_g1_i1.p1	0.914635	0.913622	0.947363	0	0	0	0	0	0	0	0	0
TRINITY_DN102153_c0_g1_i1.p1	0.80415	0.596314	0	0	0	0	0	0	0	0	0	0
TRINITY_DN10215_c0_g1_i2.p1	11.8503	6.57386	4.3342	0	0	0	0	0	0	0	0	0
TRINITY_DN10215_c0_g1_i3.p1	1.32697	0	0	0	0	0	0	0	0	0	0	0
TRINITY_DN10216_c0_g1_i3.p3	1.56004	1.15734	1.06858	2.05319	8.91804	7.0348	0.644705	0.599695	1.00876	6.75236	8.40084	3.90298
TRINITY_DN10216_c0_g1_i3.p2	3.26633	0	1.78961	3.0892	0	2.20489	0.538668	1.00559	3.7927	1.46967	0.606732	0
TRINITY_DN10216_c0_g1_i4.p1	1.49418	1.01729	1.38693	0.993263	2.99819	1.92592	0.732947	0.530342	0.961113	0.805936	0.941012	0.725689
TRINITY_DN10216_c0_g2_i2.p1	7.92931	3.00497	6.62282	6.32489	8.30825	7.81215	6.67468	7.66576	8.26101	10.4759	12.8632	15.1547
TRINITY_DN102173_c0_g1_i1.p1	0.756749	0	0	0	0	0	0	0	0	0	0	0
TRINITY_DN102178_c0_g1_i1.p1	0.434577	0.227876	0.970389	0.240315	0.324956	1.20707	0.44827	0.24235	0.907435	1.50664	0.265903	0.716176
TRINITY_DN10217_c0_g1_i1.p1	3.42604	2.34069	2.73559	1.96259	1.03677	2.93132	0.760771	0.288088	0.079906	0	0	0
TRINITY_DN102183_c0_g1_i1.p1	0.619313	0	0	0	0	0	0	0	0	0	0	0
TRINITY_DN102187_c0_g1_i1.p1	1.1402	1.26688	2.34342	0	0	0	0	0	2.76934	0	0	0.841642
TRINITY_DN10218_c0_g1_i3.p1	1.77374	1.86597	3.60251	4.4098	9.50423	3.33781	0.55256	1.018	0.82221	2.10384	2.30465	2.39832
TRINITY_DN10218_c0_g1_i3.p2	3.48465	3.57789	5.50919	7.19959	6.66279	4.98723	0.665106	0	0	1.72699	2.1494	0
TRINITY_DN10219_c0_g1_i8.p1	3.48611	2.39916	4.32989	1.27462	3.13022	2.78363	4.08189	4.98427	3.76874	4.85834	5.70354	5.61399
TRINITY_DN1021_c1_g1_i2.p1	3.97596	5.05766	4.81175	0	0	0	0	0	0	0	0	0
TRINITY_DN10220_c0_g1_i1.p1	5.19807	9.51478	11.2548	1.08739	1.35436	2.73903	24.7084	28.2097	24.2743	24.1555	14.1654	12.8265
TRINITY_DN10221_c0_g1_i6.p1	5.99503	4.53327	7.67083	4.21613	5.83443	7.80703	3.69963	4.32775	4.1298	4.0024	5.136	4.43109
TRINITY_DN102221_c0_g1_i1.p1	0.805449	0.321756	0.756213	0.452275	0.721098	0.364811	0.090019	0	0.283122	0.224517	0	0
TRINITY_DN102229_c0_g1_i1.p1	0.330127	0	0	0	0	0	0	0	0	0	0	0
TRINITY_DN102234_c0_g1_i1.p1	0.584103	0	0	0	0	0	0	0	0	0	0	0
TRINITY_DN102237_c0_g1_i1.p1	0.866821	0.642525	2.37664	0.226195	0	0	0	0	0	0.497409	0.412202	0.443198
TRINITY_DN10224_c0_g1_i1.p1	10.8871	11.0345	12.427	11.2276	18.5769	19.613	13.5401	17.998	14.9384	12.3278	12.1614	9.98662
TRINITY_DN102250_c0_g1_i2.p1	0.459159	0.207569	0.555767	3.24218	1.07242	2.17192	2.63812	2.62862	1.11222	3.52168	3.82825	5.95473
TRINITY_DN102254_c0_g1_i1.p1	0.743421	0	0.401935	0	0	0	0	0	0	0	0	0
TRINITY_DN10225_c0_g1_i2.p1	1.67839	0.698729	1.28211	1.35252	2.55775	2.49498	1.8206	0.819858	1.8902	0.073567	0.20401	0.133149
TRINITY_DN10225_c0_g2_i1.p1	0.448198	0	0.460414	4.24171	1.85188	0.378364	2.77265	1.55187	4.33951	0	0	0
TRINITY_DN102264_c0_g1_i1.p1	1.6638	0.934449	1.37753	0.730045	0.05946	1.80759	0.058414	0	0.091995	0	0	0
TRINITY_DN10226_c0_g1_i1.p1	9.47718	9.3156	11.2325	12.4268	24.5998	13.7006	13.1998	16.4635	14.022	22.5709	28.5452	28.4787
TRINITY_DN102278_c0_g1_i1.p1	1.26982	1.41589	0	0	1.99897	0	0.52348	0.488829	0	0	0	0
TRINITY_DN10227_c0_g2_i1.p1	13.6513	1.98453	4.51515	14.9983	5.53214	9.14115	2.773	9.31578	3.47092	15.3447	8.46364	3.48061
TRINITY_DN10227_c1_g1_i1.p1	2.40121	2.23086	1.64488	0.945188	0.709309	0.337525	0.494725	2.77562	0.387041	2.73272	1.12799	2.46713
TRINITY_DN102283_c0_g1_i1.p1	0.327618	0	0	0	0	0.378144	0.417702	0	1.5292	0	0	0
TRINITY_DN10228_c0_g1_i1.p1	4.57346	3.76804	5.10331	0.375197	0.585804	3.10017	0.966482	0.343609	1.62027	1.41855	0.944136	0.469728
TRINITY_DN102292_c0_g1_i1.p1	1.42525	0	0	0	0	0	0	0	0	0	0	0
TRINITY_DN102293_c0_g1_i1.p1	0.367015	0.319848	0.684344	0.112469	0.277352	0.181693	0	0.0854	0.213181	1.01657	0.729308	0.295623
TRINITY_DN10229_c0_g1_i2.p1	12.6846	49.1732	20.2938	0	0	0	0	0	0	0	0	0
TRINITY_DN1022_c0_g1_i1.p1	15.1727	12.9318	14.8158	14.1161	15.357	13.4377	8.76731	8.75566	9.67528	26.3327	28.1791	29.9372
TRINITY_DN1022_c1_g1_i1.p1	36.3175	37.1875	51.797	30.1439	27.1305	48.2441	101.617	100.573	75.8431	127.701	119.696	87.9597
TRINITY_DN102305_c0_g1_i1.p1	0.500403	0.663369	0.618901	0	0	0	0	0	0	0	0	0
TRINITY_DN102307_c0_g1_i1.p1	0.886656	0.299365	0	0	0	0	0	0	0	0	0	0
TRINITY_DN10230_c0_g1_i1.p1	0.842998	0.550922	2.28115	0	0	0	0	0	0	0	0	0
TRINITY_DN10230_c0_g1_i11.p1	1.98694	2.04963	0.915858	0	0	0	0	0	0	0	0	0
TRINITY_DN10230_c0_g1_i6.p1	6.28928	9.55017	10.2923	0	0	0	0	0	0	0	0	0
TRINITY_DN102314_c0_g1_i1.p1	0.615897	0.540957	0.40987	0	0	0	0	0	0	0	0	0
TRINITY_DN102320_c0_g1_i1.p1	0.282499	0.155081	0.145908	0	0	0	0	0	0	0	0	0
TRINITY_DN10232_c0_g1_i4.p1	3.06975	4.39375	4.24463	0	0	0	0	0	0	0	0	0
TRINITY_DN10233_c0_g1_i12.p1	3.49964	8.56953	6.66065	21.5478	45.5884	108.81	67.7301	102.588	79.9852	71.0343	70.0629	70.731
TRINITY_DN10233_c0_g1_i13.p1	2.56599	1.49221	1.98243	2.47652	5.40275	9.27735	6.23442	6.47983	5.14878	4.3475	7.32341	4.66327
TRINITY_DN102348_c0_g1_i1.p1	0.553637	0	1.13789	0	0	0	0	0	0	0	0	0
TRINITY_DN102350_c0_g1_i1.p1	0.441742	0.194754	0.364526	0	0	0	0	0	0	0	0	0
TRINITY_DN10235_c0_g1_i4.p1	2.05366	2.12053	3.40359	0.45274	1.26521	2.20515	5.6074	3.17787	3.98803	4.83543	5.23305	5.67193
TRINITY_DN10235_c0_g2_i1.p1	1.62419	0.757291	3.5033	0.1997	0.120233	0.931728	2.0789	1.61465	1.25963	1.71372	0.654095	0.823669
TRINITY_DN10235_c0_g3_i1.p1	0.643665	2.4884	2.76662	13.9969	4.63895	7.69712	5.47589	0.460585	2.10783	85.5702	63.2507	73.3277
TRINITY_DN10235_c0_g5_i1.p1	2.15236	1.43043	3.37017	0.100544	0	0	1.28273	1.66752	2.39643	0.391256	2.04251	1.28022
TRINITY_DN10235_c1_g1_i1.p1	1.29685	4.02951	6.13789	26.1304	5.12703	10.6478	7.35007	2.40609	5.01035	204.358	124.996	140.702
TRINITY_DN102367_c0_g1_i1.p1	1.30004	0.578669	0.534292	2.05319	2.15263	2.63805	1.93411	2.39878	0	0.844045	0	0
TRINITY_DN10236_c0_g1_i4.p1	1.66548	1.59213	2.00177	1.57139	1.57289	1.94393	1.41221	1.63494	1.45889	2.56645	2.82576	2.69948
TRINITY_DN102372_c0_g1_i1.p1	0.448198	0	0	0	0	0	0	0	0	0	0	0
TRINITY_DN10237_c0_g1_i1.p1	20.3459	16.9239	21.0229	55.6294	59.1033	51.0053	24.3104	32.9471	45.7216	5.15657	3.97053	0.908288
TRINITY_DN102382_c0_g1_i1.p1	0.428579	0	0.220766	0	0	0	0	0	0	0	0	0.318733
TRINITY_DN102385_c0_g1_i1.p1	0.260008	0	0	0	0.615037	0	0	0	0	0	3.50035	0
TRINITY_DN10238_c0_g1_i1.p1	9.56997	13.7991	25.0634	9.83862	21.246	23.017	1.14221	3.19508	3.57558	2.79248	1.27299	3.07339
TRINITY_DN10238_c0_g2_i11.p1	3.86864	3.98984	8.97806	0.875519	5.18823	4.96724	0.721413	0.579381	0.75106	0.731324	0.789838	1.29484
TRINITY_DN10238_c0_g2_i3.p1	17.2798	8.60487	23.1875	4.83388	15.7898	10.1271	5.86226	11.7853	3.08183	1.75709	2.83621	1.79307
TRINITY_DN10239_c0_g1_i2.p1	6.49824	4.84292	7.9437	2.86216	3.52777	4.6843	8.09686	10.6926	7.551	9.91558	13.0439	15.2483
TRINITY_DN1023_c0_g1_i1.p1	77.8559	80.7041	67.1602	61.1267	75.2177	52.5299	73.9009	113.636	77.8161	167.22	155.763	131.326
TRINITY_DN102404_c0_g1_i1.p1	0.301112	0	0	0	0	0	0	0	0	0	0	0
TRINITY_DN10240_c0_g1_i1.p1	0.806539	0	0.237282	0	0	0	0	0	0	0	0	0
TRINITY_DN10240_c0_g2_i1.p1	5.01922	6.01246	18.3114	0	0	0	0	0	0	0	0	0
TRINITY_DN102414_c0_g1_i1.p1	0.203529	0	0	0	0	0	0	0	0	0	0	0
TRINITY_DN10241_c0_g1_i1.p1	7.29802	8.86874	12.6737	7.91299	18.0827	15.3738	14.0686	13.4184	15.3947	18.3366	19.1185	16.487
TRINITY_DN10242_c0_g1_i3.p1	7.67193	4.30528	8.97278	7.05687	12.0526	8.12528	9.92576	8.59773	10.1791	20.6128	30.2719	25.0858
TRINITY_DN102437_c0_g1_i1.p1	0.649899	0.303723	0.873082	0	0.163037	0.104721	0.360002	1.09834	1.82797	0	0.060793	0.033019
TRINITY_DN10243_c0_g1_i31.p1	3.5315	2.2461	3.10939	4.38123	0	1.70582	1.56283	2.90971	1.46725	2.47588	2.05094	3.04203
TRINITY_DN10243_c1_g2_i3.p1	4.68933	2.03971	4.38475	1.29354	1.19372	1.51342	2.98853	2.7027	2.30764	1.65647	1.45345	1.99602
TRINITY_DN102457_c0_g1_i1.p1	0.653267	0.971096	0.447403	0	0	0	0	0	0	0	0	0
TRINITY_DN10245_c0_g1_i2.p1	6.52208	10.3228	11.257	1.34329	3.55821	3.19038	5.36663	4.74623	2.02216	3.16282	2.54348	3.39704
TRINITY_DN10246_c0_g1_i1.p1	0.96185	0.176761	1.15043	0.273633	1.99759	0.911538	3.08471	3.98684	4.80194	0.384667	0.195589	0.721872
TRINITY_DN10246_c0_g2_i2.p1	1.65284	0.679281	1.29984	0.584177	0.687912	1.80289	0.448789	0.405199	1.04526	0.091491	0.418235	0.04539
TRINITY_DN102470_c0_g1_i1.p1	0.373364	0.594902	0.51621	0	0	0	0	0	0	0	0	0
TRINITY_DN102472_c0_g1_i1.p1	0.584103	0.434103	0	0	0	0	0	0	0	0	0	0
TRINITY_DN102476_c0_g1_i1.p1	0.747869	1.12817	0.776107	0	0	0	0	0	0	0	0	0
TRINITY_DN10247_c0_g1_i5.p1	5.28041	1.9374	5.26198	1.4159	1.29213	6.63253	1.10078	1.25553	2.02289	5.71508	3.71394	5.97499
TRINITY_DN102487_c0_g1_i1.p1	0.435511	0	0	0	0	0	0	0	0	0	0	0
TRINITY_DN102488_c0_g1_i1.p1	0.456837	0.124997	0	0	0	0	0	0	0	0	0	0
TRINITY_DN10248_c0_g1_i1.p1	0.571944	0.994997	1.24504	0	0	0	0	0	0	0	0	0
TRINITY_DN10248_c0_g2_i4.p1	1.205	0.347694	0.986046	0.656309	6.64876	3.14197	1.29978	1.56555	1.27447	2.22572	3.21122	2.38433
TRINITY_DN10249_c0_g1_i16.p1	40.488	87.6826	62.8414	4.32886	1.61222	17.3837	135.53	136.845	155.389	81.4209	17.0179	12.552
TRINITY_DN1024_c1_g1_i3.p1	7.49679	6.30428	7.12221	4.98931	14.1247	10.1545	18.8877	19.9875	24.784	2.39111	4.64895	4.66741
TRINITY_DN1024_c2_g1_i1.p2	4.08234	0	4.78882	0	4.7696	0	0	0	0	0	0	0
TRINITY_DN10250_c0_g1_i2.p1	3.04547	3.15176	3.34764	0	0	0	0	0	0	0	0	0
TRINITY_DN10251_c0_g1_i13.p1	2.69635	1.51189	6.81897	0.260058	0.039579	0.560574	0.038069	0.036093	0	0.243245	0.037133	0.040315
TRINITY_DN10251_c1_g2_i4.p1	0.77598	5.87366	1.80459	6.57542	0.02987	0.967908	1.24205	5.58429	1.6856	0.125683	0.171328	0.309515
TRINITY_DN10251_c1_g4_i1.p1	1.29971	0	0	0.509896	1.35038	0	1.00236	0	0	0	0	0
TRINITY_DN102522_c0_g1_i1.p1	0.771203	1.18839	0	0	0	0	0	0	0	0	0	0
TRINITY_DN10252_c0_g1_i1.p1	10.0926	8.1649	9.74152	9.28188	12.2996	10.3168	5.53338	8.55959	7.41086	5.92972	4.79141	6.41127
TRINITY_DN10252_c1_g1_i1.p1	9.91836	7.4547	8.24222	28.4467	6.42305	24.6747	24.7303	27.6998	23.5278	146.62	98.1819	78.0667
TRINITY_DN102535_c0_g1_i1.p1	0.552733	4.302	0	1.31038	4.58432	0.93527	0	1.91221	2.1469	0	1.46585	0
TRINITY_DN102539_c0_g1_i1.p1	0.654361	0.482638	0.224689	0	0	0	0	0	0	0	0	0
TRINITY_DN10253_c0_g1_i11.p5	5.80175	6.17678	7.77347	7.16929	41.4446	5.11745	2.18797	4.07359	0.978166	1.65059	0	0.760508
TRINITY_DN10253_c0_g1_i3.p1	15.4145	13.1837	16.9321	13.7201	16.565	16.4482	8.51714	10.9334	9.86227	20.4436	25.8087	20.0824
TRINITY_DN10253_c0_g1_i5.p7	6.90916	0	3.40804	4.80472	25.2138	8.41743	1.37231	6.37405	0	4.41027	1.46585	0
TRINITY_DN102547_c0_g1_i1.p1	0.39001	0.171558	0	0.120571	0	0	0	0	0	1.69535	3.12035	4.90655
TRINITY_DN10254_c0_g1_i3.p1	2.25719	1.52442	2.13752	1.12249	2.35771	1.63991	1.1847	0.875703	1.1089	0.771537	0.353052	0.553572
TRINITY_DN10254_c0_g1_i6.p1	3.00846	5.80685	4.35675	5.80109	3.67034	3.23479	3.04542	3.84965	3.42769	5.02975	6.41839	7.27567
TRINITY_DN102551_c0_g1_i1.p1	0.475726	1.41248	0	0.248709	0	0	0	0	0	0.54811	0	0
TRINITY_DN102554_c0_g1_i1.p1	0.905034	1.68836	1.07183	0	0	0	0	0	0	0	0	0
TRINITY_DN102556_c0_g1_i1.p1	0.317131	0	0	0	0	0	0	0	0	0	0	0
TRINITY_DN10255_c0_g1_i4.p1	2.21766	2.29601	1.56565	0	0	0	0	0	0	0	0	0
TRINITY_DN10255_c1_g1_i1.p1	13.8487	17.6896	12.7947	0	0	0	0	0	0	0	0	0
TRINITY_DN102567_c0_g1_i1.p1	1.10089	0.884597	0.825201	0	0	0	0	0	0	53.2947	31.4538	53.3524
TRINITY_DN10256_c0_g1_i5.p1	3.98877	2.44688	4.16039	4.40684	3.49467	4.155	2.82356	1.99389	2.09578	3.48388	2.95061	3.02121
TRINITY_DN10256_c1_g1_i2.p1	0.814358	0.343872	0.375385	0.276479	1.00632	0.372397	0.566802	0.26335	0.131483	0.784017	0.219426	0.695791
TRINITY_DN102571_c0_g1_i1.p1	2.20297	4.36162	1.50899	0	0	0	0	0	0	0	0	0
TRINITY_DN102575_c0_g1_i1.p3	0.689151	0	0	0	0	0	0	0	0	0	0	0
TRINITY_DN10257_c0_g1_i1.p1	3.48465	1.78894	3.85643	13.5522	7.93189	11.3346	3.65808	5.5646	1.04064	3.45399	5.01525	8.81029
TRINITY_DN102588_c0_g1_i1.p1	0.345196	0	0.079453	0	0	0	0	0	0	0	0	0
TRINITY_DN102589_c0_g1_i1.p1	0.68657	0	0	0	0	0	0	0	0	0	0	0
TRINITY_DN102598_c0_g1_i1.p1	0.734324	0	0.502997	0	0	0	0	0	0	0	0	0
TRINITY_DN1025_c0_g1_i1.p1	36.5274	31.3887	35.8843	19.0774	37.863	38.1731	25.4952	28.0902	26.9546	25.4844	23.8397	31.5531
TRINITY_DN102609_c0_g1_i1.p1	0.359523	0	0	0	0	2.72439	0.665976	0	0	0	2.04652	0
TRINITY_DN102617_c0_g1_i1.p1	0.488237	0	0	0	0	0	0	0	0	0	0	0
TRINITY_DN10261_c0_g1_i1.p2	59.4497	64.59	88.3211	11.6304	12.8466	14.156	7.21744	3.28699	12.2069	0	0	0.841642
TRINITY_DN10262_c0_g1_i3.p1	6.02122	8.23861	4.87584	28.6778	11.3345	10.1437	3.62694	3.20446	4.22308	61.1262	52.2036	91.7946
TRINITY_DN10263_c0_g1_i2.p1	2.00202	0.992989	1.22672	0	0	0	0	0	0	0	0	0
TRINITY_DN102641_c0_g1_i1.p1	2.39653	2.07307	0.206645	0	0	0	0	0	0	0	0	0
TRINITY_DN10264_c0_g1_i11.p1	1.63887	0.50136	0.677686	0.749456	0	0.432968	4.11678	9.16909	2.66272	0	0	0
TRINITY_DN10264_c0_g1_i13.p1	4.62241	4.11065	5.47161	1.90557	7.48882	9.46889	4.08726	5.30643	6.62972	1.20766	1.7404	2.1463
TRINITY_DN10264_c0_g1_i16.p1	1.03331	0.60599	1.11981	2.07389	0.131554	2.01816	2.89019	12.2289	2.11514	0	0.086088	0.093096
TRINITY_DN10264_c0_g1_i21.p1	2.67974	0.581621	3.13012	3.35377	2.97958	5.49212	4.06047	8.52462	3.45741	0.981887	1.01425	1.22344
TRINITY_DN102663_c0_g1_i1.p1	0.338451	0	0	0	0	0	0	0	0	0	0	0
TRINITY_DN102666_c0_g1_i1.p1	1.93859	3.93369	3.40473	2.76658	5.80769	0.596014	0.605473	0.152932	0.381762	0.180103	0	0
TRINITY_DN10266_c0_g1_i3.p1	1.4943	0.397654	1.16342	0.059965	0	0.04309	0	0.061068	0.076227	0	0.062571	0
TRINITY_DN10266_c0_g2_i1.p1	1.68006	0.358825	0.343926	4.47328	3.52913	8.08817	2.25251	4.52022	7.91293	0.950395	0.732663	0.122465
TRINITY_DN10267_c0_g1_i10.p1	4.62976	5.42988	6.24503	3.43088	6.17664	6.93635	5.71554	6.1443	5.74069	1.97771	2.80931	2.31447
TRINITY_DN102688_c0_g1_i1.p1	0.9228	0	0	0	0	0	0	0	0	0	0	0
TRINITY_DN10268_c0_g1_i3.p1	0.581556	1.46924	0.852902	0	0	0	0	0	0	0	0	0
TRINITY_DN10269_c0_g1_i4.p1	2.68332	2.18942	2.55225	4.26634	6.28563	3.34989	2.34094	2.99945	2.70673	1.99645	2.71504	1.93702
TRINITY_DN10269_c3_g1_i1.p1	0.812319	0	0	0	0	0	0	0	0	0	0	0
TRINITY_DN1026_c0_g1_i11.p1	21.5302	31.0739	28.6666	5.92388	10.379	10.1686	18.3053	22.1619	21.0586	35.7257	39.4359	34.7088
TRINITY_DN1026_c0_g1_i25.p1	10.1765	17.258	14.4778	2.3964	7.72572	3.38542	9.28066	11.8508	8.61913	21.6255	21.7053	20.0545
TRINITY_DN102703_c0_g1_i1.p1	1.28574	0.711016	0	0.499902	0.647664	0.357911	0.263739	0	0.206971	0	0.59586	0
TRINITY_DN10271_c0_g2_i1.p1	3.48409	7.76877	1.78961	56.2921	21.334	31.9709	24.2401	21.6202	15.5922	22.7799	22.4491	58.3194
TRINITY_DN10271_c1_g1_i1.p1	3.88362	6.23293	6.10192	5.96325	0.468432	13.6902	14.2844	12.4063	14.1264	294.455	286.323	401.098
TRINITY_DN10272_c0_g1_i1.p1	63.374	57.441	64.3231	29.3378	53.8023	67.1381	52.7571	61.8025	56.7631	68.383	77.4469	87.7972
TRINITY_DN102737_c0_g1_i1.p1	0.219987	0	0.341292	0	0	0	0	0	0	0	0	0
TRINITY_DN10273_c0_g1_i6.p1	5.21784	1.94339	3.32975	7.00178	5.25009	9.18947	5.93495	4.90421	4.83216	3.88846	6.98003	7.20782
TRINITY_DN10274_c0_g2_i2.p1	10.1815	7.03775	5.85113	13.1588	11.7764	10.357	5.53986	4.83023	4.07287	1.04676	1.75933	1.90541
TRINITY_DN102750_c0_g1_i1.p1	0.413954	0	0.427669	0	0	0	0	0	0	0	0	0
TRINITY_DN102758_c0_g1_i1.p1	0.343141	0.830556	0.131838	0	0	0	0	0	0	0	0	0
TRINITY_DN10275_c0_g1_i1.p1	13.8145	11.7709	13.3365	6.0239	10.2701	14.7404	18.251	13.3175	13.9013	7.74565	5.27134	5.76924
TRINITY_DN10275_c1_g1_i1.p1	2.43039	3.25265	2.18588	0	0	0	0	0	0	0	0	0
TRINITY_DN10275_c1_g1_i14.p1	4.4382	3.15493	2.89538	0.50304	0.888718	0.701544	1.1189	0.72212	0.525787	3.17601	3.92775	9.73629
TRINITY_DN10276_c1_g1_i1.p1	0.763215	0.575834	1.26473	0.514816	1.24292	0.217318	0.479355	0.300989	0	0.883826	1.10697	0
TRINITY_DN102771_c0_g1_i1.p1	0.400322	0.663369	0.2063	0	0	0	0	0	0	0	0	0
TRINITY_DN102774_c0_g1_i1.p1	0.487063	0.178662	0.167555	0	0	0	0	0	0	0	0	0
TRINITY_DN102775_c0_g1_i1.p1	0.589498	1.29035	0.555612	0	0	0	0.230411	0	0.207617	0	0	0
TRINITY_DN10278_c0_g1_i1.p1	33.7781	29.7827	45.5198	15.3783	24.2905	33.8995	24.7018	29.3741	34.5137	41.2323	41.3397	45.5035
TRINITY_DN102790_c0_g1_i1.p1	0.600761	1.32357	0.531258	0	0	0	0	0	0	0	0	0
TRINITY_DN102795_c0_g1_i1.p1	0.808034	1.11558	0.495408	0	0	0	0	0	0	0	0	0
TRINITY_DN10279_c0_g1_i2.p1	2.45272	2.89147	3.10249	0.386609	0.750827	0.372845	0.245835	0.52838	0.284505	0.485955	0.63718	0.380643
TRINITY_DN1027_c0_g1_i4.p1	61.2213	59.4306	72.0778	117.152	43.0775	74.0967	327.384	168.918	361.214	174.567	220.416	180.976
TRINITY_DN1027_c0_g1_i6.p1	15.9553	17.077	17.2448	14.1706	25.8336	18.4395	12.5319	14.7365	13.7771	21.2628	24.638	21.2287
TRINITY_DN1027_c1_g1_i1.p1	23.1746	12.9423	25.8324	9.24063	18.0866	17.279	20.9777	10.3017	25.0601	30.6104	31.5885	45.0554
TRINITY_DN1027_c1_g1_i3.p1	7.75476	9.38476	10.3442	6.46034	9.82401	8.49857	8.57828	9.57184	11.8286	15.5226	18.9747	18.6207
TRINITY_DN1027_c2_g1_i2.p1	31.2003	25.1352	35.7183	19.2249	37.1696	29.8196	19.9233	20.5081	27.5539	49.1399	52.5481	50.5899
TRINITY_DN102802_c0_g1_i1.p1	1.66561	0.491582	0.686232	0	0	0	0	0	0	0	0	0
TRINITY_DN10280_c0_g1_i4.p1	7.43528	6.46748	9.48834	2.49328	1.91886	5.84267	1.12416	0.199696	2.65869	3.79633	3.43251	3.03414
TRINITY_DN10280_c1_g2_i1.p1	1.52157	0.218218	1.46998	0.460285	0.263731	1.36918	0.729892	0.464438	0.661283	1.3222	1.73563	0.957447
TRINITY_DN10280_c1_g2_i2.p1	1.01902	0.847781	1.14186	0.614182	0.512502	1.48333	0.736685	1.2872	0.851453	1.45393	1.3779	0.74434
TRINITY_DN10280_c1_g3_i1.p1	0.397295	0	0	0	2.37744	0.221995	0	0	0.255803	0	0.375938	0
TRINITY_DN102810_c0_g1_i1.p1	1.54334	0	0.679366	0	0	0	0	0	0	0	0	0
TRINITY_DN102812_c0_g1_i1.p2	1.02878	3.21167	1.26838	0	3.15911	5.90054	2.03526	0	3.97998	0	0	0
TRINITY_DN10281_c0_g1_i1.p2	3.15699	3.47945	1.92141	1.39293	0.414184	1.99935	3.98155	2.84887	2.70916	2.12135	0.952863	0.844071
TRINITY_DN10281_c0_g1_i1.p1	1.43694	2.1399	2.30121	0.379542	0.618431	1.07563	2.11671	2.2369	1.93473	1.19068	1.04475	1.59527
TRINITY_DN102829_c0_g1_i1.p1	0.453715	1.00971	1.55473	0	0	0	0	0	0	0	0	0
TRINITY_DN102833_c0_g1_i1.p1	0.534413	0.390133	0.245568	0	0	0	0	0	0	0	0	0
TRINITY_DN10283_c0_g1_i1.p1	6.50417	11.9793	13.3821	7.21705	6.23784	9.69183	18.8303	19.7924	17.033	15.7233	14.3569	12.5118
TRINITY_DN102844_c0_g1_i1.p1	0.838719	0.767321	2.26707	0	0	0	0	0	0	0	0	0
TRINITY_DN102849_c0_g1_i2.p1	0.592288	0.745468	0.34921	0	0	0	0	0	0	0	0	0
TRINITY_DN102850_c0_g1_i1.p1	0.529727	0	0.272446	0	3.32841	0	0	0	0	0	0	0
TRINITY_DN102853_c0_g1_i1.p1	0.610296	0	0	0	0	0	0	0	0	0	0	0
TRINITY_DN10285_c0_g1_i1.p1	2.88024	4.16674	4.0762	0	0	0	0	0	0	0	0	0
TRINITY_DN102862_c0_g1_i1.p1	0.800174	0	0	0	0	0	0	0	0	0	0	0
TRINITY_DN10286_c0_g1_i1.p2	1.4033	0.241385	1.60667	0.056586	0.18602	0	0	0	0	0	0.275294	0
TRINITY_DN10286_c0_g1_i1.p1	1.09515	0.5524	0.81111	0	0	0	0	0	0.087158	0.039162	0	0
TRINITY_DN10286_c0_g2_i1.p1	1.18752	0.81123	0.206484	0	0	0	0	0	0	0	0	0
TRINITY_DN10286_c0_g2_i3.p1	0.366945	0	0	0	0	0	0	0	0	0	0	0
TRINITY_DN10286_c0_g3_i1.p1	1.01403	0	0.161043	0.361714	1.14898	0	0.095904	0.182199	0	0.242193	0	0
TRINITY_DN10286_c0_g4_i1.p1	1.05818	0	0	0	0	0	0	0	0	0	0	0
TRINITY_DN10286_c2_g1_i2.p4	2.43696	0.723829	0	0.254948	0.771645	0	0.200472	0.7527	0	0	0	0
TRINITY_DN10286_c2_g1_i2.p2	1.18329	0.602348	0.187745	0.423284	3.3277	0	0.559823	1.05683	0	0	0	0.530434
TRINITY_DN10286_c2_g1_i2.p3	1.15578	0.642525	0	0.678585	1.20591	0	0.178129	0.334884	0	0	0	0
TRINITY_DN10286_c2_g2_i2.p1	0.886051	0	0	0.305717	0	0	0.121127	0	0	0	0.270845	0.289758
TRINITY_DN10286_c2_g2_i3.p1	0.651247	0.372058	0.676281	0.344552	0.533649	2.19886	0.122207	0.463633	0.455965	0.139616	0.600439	0.419607
TRINITY_DN10286_c2_g2_i5.p1	2.21093	3.07286	5.11206	11.3566	5.31858	9.3527	3.77386	11.4733	15.0283	10.5846	14.6585	4.10562
TRINITY_DN10286_c2_g2_i6.p1	1.75179	0	0	1.92648	0	1.17944	0.43254	2.02775	0	2.41983	4.49361	5.41383
TRINITY_DN10286_c3_g1_i2.p1	1.26125	6.73829	4.66408	11.9488	14.61	14.073	1.8754	2.90971	2.9345	0	1.3673	3.04203
TRINITY_DN102878_c0_g1_i1.p1	1.1402	1.26688	0	0	0	0	0	0	0	0	0	0
TRINITY_DN10287_c0_g1_i1.p2	12.9977	16.9871	19.3374	7.06951	7.40751	19.2966	9.14975	9.82848	13.0185	31.6012	9.32376	5.48274
TRINITY_DN10287_c0_g1_i1.p1	43.2919	38.9266	48.45	22.5049	51.2274	47.1922	30.6055	33.2262	33.6548	22.8549	30.1017	25.0741
TRINITY_DN102881_c0_g1_i1.p1	1.42554	0	0.97652	0	0	0	0	0	0	7.88679	5.86924	0.722128
TRINITY_DN102889_c0_g1_i1.p1	0.877701	0	0	0	0	0	0	0	0	0	0	0
TRINITY_DN102895_c0_g1_i1.p1	2.04553	1.17043	2.51996	0.598508	0.121746	1.28854	0.718173	4.07761	1.6022	0	0.123522	0.532702
TRINITY_DN10289_c1_g1_i3.p1	6.02157	4.9806	4.75728	7.59761	9.78356	12.224	9.03738	11.226	9.72287	8.84074	9.14224	12.3459
TRINITY_DN1028_c0_g1_i5.p1	46.268	68.7676	79.4616	53.3852	45.544	51.9683	81.6908	73.823	65.8926	14.748	21.4382	8.98687
TRINITY_DN102905_c0_g1_i1.p1	0.600304	0.892343	1.23366	0	0	0	0	0	0	0	0	0
TRINITY_DN102906_c0_g1_i1.p1	0.203529	0	0	0	0	0	0	0	0	0	0	0
TRINITY_DN102910_c0_g1_i1.p1	0.719046	0	0.738951	0	0	0	0	0	0	0	0	0
TRINITY_DN102915_c0_g1_i1.p1	1.6931	1.41589	2.60914	0	0	0	0	0	0	0	0	0
TRINITY_DN102916_c0_g1_i1.p1	0.191678	0	0.495919	0	0	0	0	0	0	0	0	0
TRINITY_DN10291_c0_g1_i1.p1	0	0	0	0	0	0	0	0	0	0	0	0
TRINITY_DN10291_c0_g1_i2.p1	2.77903	2.28726	4.29977	0.534563	0.708246	1.2702	1.75065	2.0864	2.62489	11.5718	8.8782	11.1379
TRINITY_DN10291_c1_g1_i2.p1	1.52093	0.501827	3.15606	0.100967	0.189845	0.570846	0.025602	0.076993	0	0	0.055959	0.177057
TRINITY_DN10291_c1_g1_i6.p1	0.229444	0	0	0.20105	0	0	0.393114	0	0.699896	0.090052	0.372085	0.165661
TRINITY_DN102926_c0_g1_i1.p1	0.973505	0	0.400146	0.306414	0	0.984775	0	0	0	0.666762	0	0.600986
TRINITY_DN10293_c0_g1_i2.p1	1.77095	1.18517	0.476951	1.7849	0.472857	2.17527	0.851998	0.89444	0.446511	0.715358	0.205008	1.53879
TRINITY_DN102946_c0_g1_i1.p1	0.381152	0	0	0	0	0	0	0	0	0	0	0
TRINITY_DN10295_c0_g2_i1.p1	2.54446	4.08886	3.47977	0	0	0	0	0	0	0	0	0
TRINITY_DN10295_c0_g2_i2.p1	1.46076	1.44039	1.01004	0	0	0	0	0	0	0	0	0
TRINITY_DN10296_c0_g1_i8.p1	2.9169	2.5113	3.21717	1.25099	1.78232	4.94414	3.21405	3.76139	3.45819	4.60131	6.34816	5.12076
TRINITY_DN10296_c1_g1_i1.p1	2.08476	3.37999	0	9.2419	1.79283	0	2.34152	0	0.732899	0	0	0
TRINITY_DN10297_c0_g1_i2.p1	5.83578	7.05036	6.00507	8.47787	9.4272	6.88379	5.40459	5.659	2.80717	7.86404	8.51578	8.92064
TRINITY_DN102983_c0_g1_i1.p1	3.06953	4.65827	3.94382	0	0	0	0	0	0	0	0	0
TRINITY_DN102993_c0_g1_i1.p1	0.6921	0.514288	0	0	0	0	0	0	0	0	0	0
TRINITY_DN102994_c0_g1_i1.p1	0.823027	0.45881	0	0	0	0	0	0	0	0	0	0
TRINITY_DN102997_c0_g1_i1.p1	0.369291	0.885078	0.612064	0.452688	0.65107	0.60942	0.725945	1.03114	0.715001	2.25172	1.92706	1.78534
TRINITY_DN10299_c0_g1_i1.p1	3.64017	1.73601	1.06896	0.821459	0	14.949	2.25647	1.79099	3.53066	1.68809	4.20042	0
TRINITY_DN1029_c0_g1_i2.p1	25.264	22.7602	41.5641	25.1235	43.5705	47.7543	15.6334	27.0092	18.9025	24.772	34.05	28.8484
TRINITY_DN1029_c0_g1_i5.p1	26.4966	28.8811	34.9671	64.4188	108.342	62.7026	52.0558	69.3794	44.2074	21.3821	30.3271	20.1701
TRINITY_DN1029_c2_g1_i1.p1	3.3648	8.09669	6.72264	0	0	0	0	0	0	0	0	0
TRINITY_DN103001_c0_g1_i1.p1	1.0722	4.1742	3.30551	0	0	1.81354	0	0	0	0	0	0
TRINITY_DN103002_c0_g1_i1.p1	0.600304	0.446171	0.411219	0	0	0	0	0	0	0	0	0
TRINITY_DN10300_c0_g2_i2.p1	4.13253	1.9335	5.05899	2.52305	2.52688	3.92956	0.500862	0.359455	0.213659	1.62437	4.87591	1.80062
TRINITY_DN10301_c1_g1_i1.p1	2.83415	2.69141	4.50565	2.16513	4.56538	3.87662	1.83394	2.65114	2.2259	3.53076	6.06514	4.12772
TRINITY_DN103026_c0_g1_i1.p1	0.758096	0.422498	0.779003	0	0	0	0	0	0	0	0	0
TRINITY_DN103028_c0_g1_i1.p1	0.780023	0	0	0	0	0	0	0	0	0	0	0
TRINITY_DN10302_c0_g1_i11.p1	4.44063	3.20504	4.85334	2.45588	2.45679	9.19322	3.13641	1.33512	2.3811	0.499054	0.28417	0.769607
TRINITY_DN103034_c0_g1_i1.p1	0.996055	0.552317	0.256267	0	0	0	0	0	0	0	0	0
TRINITY_DN103038_c0_g1_i1.p2	0.800405	0	0	0	0	0	0	0	0	0	0	0
TRINITY_DN10303_c0_g1_i16.p1	10.4003	8.65254	12.4537	14.632	41.9892	14.3674	7.74337	9.36708	9.70891	14.0084	22.3305	23.411
TRINITY_DN10303_c0_g1_i20.p1	14.881	17.9461	17.8069	29.2183	8.45466	20.7104	16.6538	20.1742	17.2829	24.4039	21.7239	17.7048
TRINITY_DN10304_c0_g1_i1.p1	1.8593	1.0519	2.52255	0.028474	0.311506	0.736683	0.722982	1.11019	0.887627	2.67008	3.16915	2.72219
TRINITY_DN10304_c0_g1_i6.p1	10.2055	7.85072	12.5979	3.05219	2.34796	5.84405	6.06898	9.5845	7.71113	3.98039	4.66666	4.41362
TRINITY_DN103081_c0_g1_i1.p1	0.619915	0.225877	0.320672	0	0	0	0	0	0	0	0	0
TRINITY_DN103088_c0_g1_i1.p1	0.435337	0.383752	0.53891	0	0	0	0	0	0	0	0	0
TRINITY_DN10308_c0_g1_i1.p1	2.03626	2.72351	1.52083	0	0	0	0	0	0	0	0	0
TRINITY_DN10309_c0_g1_i6.p1	5.0781	3.93207	5.06251	3.73051	4.86946	5.13504	3.34799	3.07796	4.32086	5.29624	7.11051	5.61019
TRINITY_DN10309_c0_g3_i1.p1	0.843451	4.29128	1.74698	4.37271	1.56477	20.505	2.41812	0.280332	1.32184	15.5006	11.3044	3.68587
TRINITY_DN1030_c0_g1_i10.p1	11.4277	8.84152	10.9167	6.98142	13.399	11.5183	11.0884	12.4884	10.469	15.1597	18.4358	14.979
TRINITY_DN1030_c0_g1_i17.p4	25.1015	15.9019	13.8147	20.3933	18.3631	22.5032	18.2094	28.4383	21.2054	36.4239	30.4644	17.1778
TRINITY_DN103107_c0_g1_i1.p1	0.800405	0	0	0	0	0	0	0	0	0	0	0
TRINITY_DN10311_c0_g1_i1.p1	0.64599	0.083596	1.03517	1.64611	0	0.253242	0.801113	0.356963	0.371284	0.213448	0	0
TRINITY_DN103126_c0_g1_i1.p1	0.400087	0.14629	0.551219	0.41129	0.412052	0.442438	0.245892	0.154973	0	0	0	0.187397
TRINITY_DN103127_c0_g1_i1.p1	0.462095	0.611737	0.381215	0	0	0	0	0	0	0	0	0
TRINITY_DN10313_c0_g1_i7.p2	9.6498	1.78894	6.06011	5.08206	13.0083	4.98723	2.32787	3.09145	2.08127	1.72699	4.29879	0.800935
TRINITY_DN103144_c0_g1_i1.p1	0.552733	0	0	0	0	0	0	0	0	0	0	0
TRINITY_DN10314_c0_g1_i1.p1	24.2862	29.6988	17.4204	42.1662	120.255	30.5818	25.7366	29.0699	22.2321	41.1458	34.8067	45.3752
TRINITY_DN103152_c0_g1_i1.p1	0.907429	1.34628	0	0	0	0	0	0	0	0	0	0
TRINITY_DN103153_c0_g1_i2.p1	3.3801	0	1.60288	0	0	1.31903	0.322352	0.599695	1.51314	0	0	2.34179
TRINITY_DN103155_c0_g1_i1.p1	0.520015	0	0.534292	0	0	0	0	0	0	0	0.70007	1.56119
TRINITY_DN103160_c0_g1_i1.p1	0.829099	0	0	0	0	0	0	0	0	0	0	0
TRINITY_DN103164_c0_g1_i1.p1	0.247666	0	0	0	0	0	0	0	0	0	0	0
TRINITY_DN103176_c0_g1_i1.p1	0.579739	2.51234	0	0	0	0.948486	1.74171	0	0.545893	0	0	0
TRINITY_DN103180_c0_g1_i1.p1	0.794591	0.588029	0.272446	0	0	0	0	0	0	0	0	0
TRINITY_DN103187_c0_g1_i1.p2	0.379048	0	0	0	0	0	0	0	0	0	0	0
TRINITY_DN10318_c0_g1_i1.p1	9.52812	10.4513	24.236	4.0565	1.14396	9.75645	1787.95	2899.67	1967.47	9.25255	53.2338	21.3337
TRINITY_DN103190_c0_g1_i1.p1	0.764318	0	0.729495	0	0	0	0	0	0	0	0	0
TRINITY_DN103192_c0_g1_i1.p1	0.77193	0	0	0	0	0	0	0	0	0	0	0
TRINITY_DN1031_c1_g1_i1.p1	186.729	160.739	135.677	299.322	686.303	416.712	249.247	299.471	247.206	961.414	1082.65	1424.43
TRINITY_DN10320_c1_g1_i1.p1	2.84964	4.84581	5.23274	2.39072	6.34363	6.43461	0.979571	0.309272	2.38042	0	0	0
TRINITY_DN10320_c1_g1_i2.p1	0.209403	0	0	0	0.478226	1.11039	0	0	0	0.284244	0	0
TRINITY_DN103210_c0_g1_i1.p1	0.672297	0	0	0	0	0	1.38633	1.55187	1.30185	2.97699	2.48569	0.685342
TRINITY_DN103218_c0_g1_i1.p1	0.487392	0	0	0	0	0	0	0	0	0	0	0
TRINITY_DN103219_c0_g1_i1.p1	0.350358	0	0	4.67859	0	0	0.21627	0	0	0	0.49929	1.08277
TRINITY_DN10321_c0_g1_i2.p1	2.62417	5.51777	3.89376	0	0	0	0	0	0	0	0	0
TRINITY_DN103254_c0_g1_i1.p1	0.305905	0.190726	0.904847	0	0	0	0	0	0	0	0	0
TRINITY_DN103261_c0_g1_i1.p1	0.871022	0.485548	0	0	4.11258	0.734962	0.269334	1.50839	1.68565	0	0	0
TRINITY_DN103263_c0_g1_i1.p1	0.475696	0.976487	1.62993	0	0	0	0	0	0	0	0	0
TRINITY_DN10326_c2_g1_i1.p1	0.624896	0.136958	0	0	0	0	0	0	0.120856	0	0	0
TRINITY_DN103275_c0_g1_i1.p1	0.333122	0.491582	0.228744	0	0	0	0	0	0	0	0	0
TRINITY_DN103284_c0_g1_i1.p1	1.10546	0	0	0	0	0	0	0	0	0	0	0
TRINITY_DN103288_c0_g1_i1.p1	1.10727	0	0	0.290153	0	0	0	0	0	0	0	0
TRINITY_DN10328_c0_g1_i1.p1	2.43729	2.33308	3.03502	0	0	0	0	0	0	0	0	0
TRINITY_DN1032_c0_g1_i2.p1	66.3931	60.7745	30.4111	72.3136	61.2175	79.4385	61.8344	48.6338	50.8394	86.0123	67.1652	96.1577
TRINITY_DN103300_c0_g1_i1.p1	0.495522	0.925079	0.293347	0	0	0	0	0	0	0	0	0
TRINITY_DN10330_c0_g1_i1.p1	18.6324	15.6257	23.6566	11.0971	25.9576	23.747	17.4285	22.8834	20.0984	38.8927	32.2633	40.6827
TRINITY_DN10330_c0_g3_i1.p1	10.4354	9.7605	16.7911	4.50283	7.56173	15.246	11.9385	15.0711	12.5667	25.048	24.5835	28.9416
TRINITY_DN103318_c0_g1_i1.p2	1.04003	0	0	0	0	0	0	0	0	0	0	0
TRINITY_DN103325_c0_g1_i1.p1	0.853811	0	0	0	0	0	0	0	0	0	0	0
TRINITY_DN10332_c0_g1_i1.p1	10.2546	10.3978	11.2023	8.35371	13.1616	14.7313	11.8206	15.2816	14.4217	14.1013	11.0224	13.7816
TRINITY_DN103331_c0_g1_i1.p1	0.658369	0.362325	0.509525	0	0	0	0	0	0	0	0	0
TRINITY_DN103334_c0_g1_i1.p1	0.535724	0.237005	0	0	0	0	0	0	0	0	0	0
TRINITY_DN103336_c0_g1_i1.p1	0.666245	0	0	0	0	0	0	0	0	0	0	0
TRINITY_DN10333_c0_g1_i1.p1	5.639	5.09092	6.66836	4.11355	7.85968	8.17957	6.32955	6.62078	6.62404	7.04599	7.89173	7.06093
TRINITY_DN103346_c0_g1_i1.p1	0.706451	1.25617	0.290561	0	0	0	0	0	0	0	0	0
TRINITY_DN103352_c0_g1_i1.p1	0.555204	0	0.914976	0	0	0	0	0	0	0	0	0
TRINITY_DN10335_c0_g1_i2.p1	14.9362	8.06506	11.5062	3.18592	0.13469	1.56292	1.22365	0.117326	1.08948	2.29292	2.20145	1.46416
TRINITY_DN10335_c0_g1_i4.p1	22.5101	19.1923	25.7861	13.8779	18.3017	25.2376	40.191	40.9615	42.9235	22.3197	25.7091	31.8777
TRINITY_DN10335_c0_g2_i1.p1	12.6733	12.055	17.1607	5.81616	13.2256	12.1763	11.0696	10.3726	12.7821	20.2866	26.8677	25.5398
TRINITY_DN103361_c0_g1_i1.p1	0.435511	0.971096	0.447403	0	0	0	0	0	0	0	0	0
TRINITY_DN103362_c0_g1_i1.p1	0.299486	0	0	0	0	0	0	0	0	0	0	0
TRINITY_DN103365_c0_g1_i1.p1	0.393306	0.190726	0	0	0	0	0	0	0	0	0	0
TRINITY_DN103372_c0_g1_i1.p1	0.660358	0.480374	0.455755	0	0	0	0	0	0	0	0	0
TRINITY_DN10338_c0_g1_i1.p1	0.94801	0.425085	0.886584	0.697954	0.851839	2.34463	0.880271	1.13547	0.77237	1.32939	1.68925	1.04288
TRINITY_DN10338_c0_g1_i2.p1	0.662158	0.239069	0.164015	0.533762	1.22507	1.89208	0.790523	0.799927	0.306232	0.80386	0.504731	0.266101
TRINITY_DN10338_c0_g2_i1.p1	1.91434	1.45608	2.78238	0.766179	1.07443	3.07877	0.971009	1.06572	1.31761	0.150299	0.632472	0.234886
TRINITY_DN10338_c1_g1_i1.p1	3.5245	3.34534	8.16887	4.8769	1.22033	4.52756	12.1156	12.5968	12.5529	15.7309	7.2436	8.41787
TRINITY_DN103391_c0_g1_i1.p1	0.843951	0.321263	1.4854	0	0	0	0	0	0	0	0	0
TRINITY_DN103395_c0_g1_i1.p1	0.489549	0	0	0.772911	0	0	0.303233	0	0	0	0	0
TRINITY_DN103396_c0_g1_i1.p1	0.614587	0.671737	0.423903	0	0.319551	0.254172	0.251748	0.595484	0.099097	1.03392	1.17415	1.12466
TRINITY_DN10339_c0_g1_i1.p1	64.3778	69.2095	113.638	56.9304	32.2788	60.7476	60.5552	72.6502	79.8622	172.542	128.13	133.683
TRINITY_DN1033_c0_g1_i1.p1	22.8548	23.0436	23.8115	16.3551	19.277	23.816	18.2601	21.6717	21.6961	48.5287	45.2602	51.8029
TRINITY_DN1033_c0_g2_i1.p1	65.4175	50.4691	79.5999	62.0604	98.5664	115.479	59.1069	56.1007	60.5037	69.6196	72.8709	66.6584
TRINITY_DN103401_c0_g1_i1.p1	2.7675	5.54584	2.44185	0	0	0	0	0	0	0	0	0
TRINITY_DN103406_c0_g1_i1.p1	0.518739	0	0	0	0	0	0	0	0	0	0	0
TRINITY_DN10340_c0_g1_i1.p1	1.1956	1.26484	0.35649	0.26783	0	0.575714	1.48582	0.802831	0	5.19698	2.60712	0
TRINITY_DN10340_c0_g1_i2.p1	17.2224	5.24031	16.1849	5.53572	20.5755	15.0422	9.08918	9.17263	13.6943	13.6932	13.3802	9.1261
TRINITY_DN10340_c1_g1_i1.p2	7.73411	3.37357	7.97039	5.37551	1.23336	3.22649	6.75717	5.43675	6.09488	8.67097	9.84006	10.8274
TRINITY_DN103417_c0_g1_i1.p1	0.400322	0	0	0	0	0	0	0	0	0	0	0
TRINITY_DN103425_c0_g1_i1.p1	0.584055	0.55119	0.172193	0.387372	1.12311	2.49861	0.513016	0.387594	0	0.525369	0	0
TRINITY_DN103430_c0_g1_i1.p1	0.635254	0.845669	0.261468	0	0	0	0	0	0	0	0	0
TRINITY_DN103436_c0_g1_i1.p1	0.579072	0.286045	0.545809	0	0	0	0	0	0	0	0	0
TRINITY_DN103438_c0_g1_i1.p1	0.407058	0	0	0	0	0	0	0	0	0	0	0
TRINITY_DN10343_c0_g1_i1.p2	1.11711	0	0.185027	0	0	0	0	0	0	0	0	0
TRINITY_DN10343_c0_g2_i1.p2	8.06023	0	0	0	0	0	0	0	0	0	0	0
TRINITY_DN10343_c0_g3_i1.p3	0	0	0	0	0	0	0	0	0	0	0	0
TRINITY_DN10343_c0_g3_i3.p1	0.503418	0	0	0	0	0	0	0	0	0	0	0
TRINITY_DN10343_c0_g3_i5.p1	2.40705	0	0	0	0	0	0	0	0	0	0	0
TRINITY_DN10343_c1_g1_i4.p2	1.15578	0.642525	0	0	0	0	0.356258	0	0	0.497409	0.824404	0
TRINITY_DN103440_c0_g1_i1.p1	0.409725	0.223912	0.74183	0	0	0	0	0	0	0	0	0
TRINITY_DN10344_c0_g1_i6.p1	1.01942	1.38036	1.3263	1.45238	2.18838	2.31087	2.25226	1.44059	2.38487	0.709538	0.993047	0.591164
TRINITY_DN103456_c0_g1_i1.p1	0.154086	0.268196	0.064024	0	0	0	0	0	0	0	0	0
TRINITY_DN10345_c0_g1_i1.p1	1.71838	0	0.081012	0	0	0	0	0	0	0	0	0
TRINITY_DN103462_c0_g1_i1.p1	0.413997	0.228806	0.639898	0	0	0	0	0	0	0	0	0
TRINITY_DN103465_c0_g1_i1.p1	0.77497	0	0	0	0	0	0	0	0	0	0	0
TRINITY_DN103468_c0_g1_i1.p1	0.387101	0	0	0	0	0	0	0	0	0	0	0
TRINITY_DN10346_c2_g1_i1.p1	4.31593	7.24539	39.5967	0	0	0	0	0	0	0	0.663036	0
TRINITY_DN103475_c0_g1_i1.p1	0.618439	0	0	0	0	0	0	0	0	0	0	0
TRINITY_DN10347_c0_g1_i10.p1	92.99	189.966	155.181	619.281	120.484	42.0979	77.6264	40.0709	34.8278	20.5069	25.011	36.2716
TRINITY_DN1034_c0_g1_i5.p1	45.9152	47.4354	63.8879	22.6408	45.2468	39.5765	30.6783	34.5859	36.4612	60.2072	72.3576	58.8768
TRINITY_DN103505_c0_g1_i1.p1	1.57193	12.1097	1.08359	6.81027	2.67623	4.72499	12.5218	7.03802	15.428	6.84905	10.377	4.52228
TRINITY_DN10350_c0_g1_i1.p1	23.8339	13.6016	42.9613	11.2757	8.0663	35.0111	24.8522	18.5164	37.8538	4.44172	3.26271	1.70758
TRINITY_DN103516_c0_g1_i1.p1	0.487392	0	0	0	0	0	0	0	0	0	0	0
TRINITY_DN103532_c0_g1_i1.p1	0.849466	0.23127	0.366684	0	0	0	0	0	0	0	0	0
TRINITY_DN103537_c0_g1_i1.p1	0.443343	0	0	0	0	0	0	0	0	0	0	0
TRINITY_DN103547_c0_g1_i1.p1	0.333746	0.36746	0	0	0	0	0	0	0	0	0	0
TRINITY_DN103554_c0_g1_i1.p1	0.560462	1.825	0.121108	0	0	0	0	0	0	0	0	0
TRINITY_DN103559_c0_g1_i1.p1	0.433416	0.321263	0	0	0	0	0	0	0	0	0	0
TRINITY_DN103566_c0_g1_i1.p1	0.487392	0	0.668031	0	0	0	0	0	0	0	0	0
TRINITY_DN103567_c0_g1_i1.p1	0.469288	0.414293	0	0	0	0	0	0	0	0	0	0
TRINITY_DN10356_c0_g1_i1.p2	1.17925	1.11511	1.53767	1.42562	2.4347	2.30215	1.92869	1.6197	1.16714	1.06544	1.17314	0.889051
TRINITY_DN103571_c0_g1_i1.p1	0.35225	0.780507	0	0	0	0.39284	0.289165	0	0	0	0	0
TRINITY_DN10357_c0_g1_i18.p1	6.46408	8.23497	8.0958	8.11716	9.50117	22.1826	5.93758	8.07318	7.00852	2.77971	1.01789	1.44295
TRINITY_DN10357_c0_g1_i24.p1	6.44914	10.0761	7.84523	7.15694	7.45838	19.5452	8.44445	8.40604	7.85117	3.1184	1.4612	1.47796
TRINITY_DN10357_c0_g1_i8.p1	5.61182	3.25527	6.23422	7.69607	3.67072	14.5353	1.09777	2.35081	3.7814	1.01758	0.706624	1.32815
TRINITY_DN103584_c0_g1_i1.p3	1.1535	0	0	0	0	0	0	0	0	0	0	0
TRINITY_DN10359_c0_g1_i1.p1	22.4615	2.06597	14.1159	0	4.76251	4.42686	2.7363	1.64267	10.9466	0	0	0.488965
TRINITY_DN10359_c0_g1_i5.p1	1.56444	0.43204	0	2.81953	2.86992	1.40305	0.118061	0	0	0.291777	0.247796	0
TRINITY_DN10359_c1_g1_i1.p1	4.80176	1.78469	4.94461	5.4924	4.25807	21.7282	3.75932	6.94078	3.2111	0	0	0
TRINITY_DN10359_c2_g1_i1.p1	0.737068	0.100581	0.095364	1.06087	0.4614	1.21824	0	0	0	0	0	0
TRINITY_DN1035_c0_g1_i1.p1	1173.47	1462.69	1400.33	82.1154	190.324	414.366	948.893	898.965	1571	717.669	699.185	612.764
TRINITY_DN10361_c0_g1_i1.p1	20.3491	38.2577	46.9313	1812.89	272.967	808.947	4693.06	5172.45	3162.41	0	0	0.30076
TRINITY_DN103623_c0_g1_i1.p1	0.678753	0.866572	0.116987	0	0	0	0	0	0	0	0	0
TRINITY_DN10362_c0_g1_i12.p2	0.6921	1.54286	1.42195	0.728047	0.272397	3.89717	0	0	0.893896	1.54074	2.54597	2.81377
TRINITY_DN10362_c0_g1_i13.p1	18.0728	15.4384	27.0312	2.56563	2.53798	4.18699	0.939993	0.80456	1.00423	0.794328	1.26142	0.716056
TRINITY_DN103634_c0_g1_i1.p1	1.0722	0	0.550919	0	0	0	0	0	0	0	0	0
TRINITY_DN103635_c0_g1_i1.p1	0.448198	0.499621	0	0	0	0	0	0	0	0	0	0
TRINITY_DN10363_c0_g2_i1.p1	1.18225	0	3.6464	0.231499	0	8.68739	3.28058	2.74023	1.99901	0	0.422019	0.454033
TRINITY_DN103648_c0_g1_i1.p1	0	0	0	1.31038	0	1.40291	0	0	0	4.41027	11.7268	0.821125
TRINITY_DN10364_c0_g1_i3.p1	11.5113	10.969	11.3749	10.041	9.40729	12.428	10.4705	9.47232	10.4762	16.4813	18.9623	17.6416
TRINITY_DN10364_c0_g2_i1.p1	2.40207	3.66944	3.27811	3.19575	4.9927	3.48722	4.27909	4.05468	4.66019	8.30918	5.75859	6.80489
TRINITY_DN10364_c0_g2_i5.p1	0.23268	0	0	0	0	0	0	0	0	0	0	0
TRINITY_DN103650_c0_g1_i1.p1	0.896396	0	0	0	0	0	0.277265	0	0	0	0	0
TRINITY_DN103656_c0_g1_i1.p1	0.552733	0	0.568007	0	0	0	0	0	0	0	0	0
TRINITY_DN103668_c0_g1_i1.p1	0.847742	0	0	0	0	0.237122	0.696684	0	0	0	0.805395	0
TRINITY_DN103669_c0_g1_i1.p1	0.333053	0.607311	0.229638	0	0	0	0	0	0	0	0	0
TRINITY_DN103671_c0_g1_i1.p1	0.617271	0	0	0	0	0	0	0	0	0	0	0
TRINITY_DN103675_c0_g1_i1.p1	0.658341	0.181163	0	0	0	0	0	0	0	0	0	0
TRINITY_DN10367_c0_g2_i1.p1	7.70922	6.66582	10.7806	5.96961	3.20974	9.48845	9.26787	13.1315	10.9591	23.718	24.83	25.8987
TRINITY_DN103682_c0_g1_i1.p1	0.382958	1.11947	0.131938	0	0.632178	0.740755	0.470713	0	0.370307	0	0	0
TRINITY_DN103685_c0_g1_i1.p1	0.667353	0	1.37262	0	0	0	0	0	0	0	0	0
TRINITY_DN103689_c0_g1_i1.p1	1.10546	0	0	0	0	0	0	0	0	0	0	0
TRINITY_DN10368_c0_g1_i2.p1	11.3093	11.8394	15.4266	59.7044	10.6987	46.8214	10.9561	14.4385	10.3079	51.3911	38.419	38.1459
TRINITY_DN103692_c0_g1_i1.p1	1.3842	0	0	0	0	0	0.571104	0	0	0	0	0
TRINITY_DN1036_c0_g1_i4.p1	476.955	613.687	306.221	422.141	241.312	152.242	142.442	168.769	109.429	14.1159	8.65544	7.53595
TRINITY_DN1036_c1_g1_i1.p1	94.7425	230.903	62.1199	146.032	23.0026	42.3325	93.0487	97.7063	125.608	0.827914	0	1.40865
TRINITY_DN1036_c3_g1_i1.p1	2.80784	2.95897	4.86187	1.38899	1.58474	1.73748	0	0	0.285572	0	0.844038	0.908065
TRINITY_DN1036_c4_g1_i1.p1	5.83093	10.0183	11.5781	7.05911	3.35842	4.99207	9.18391	13.0801	11.5914	16.8747	14.6865	12.1949
TRINITY_DN103708_c0_g1_i1.p1	0.494372	1.86097	0.437723	0	0	0	0	0	0	0	0	0
TRINITY_DN103714_c0_g1_i1.p1	0.581227	4.70615	0.399466	0	4.47241	3.39214	0	0	0.935878	0	0	0
TRINITY_DN10372_c1_g1_i1.p1	1.21506	0.774247	0.78232	2.65562	1.75935	11.2744	1.87854	9.5612	4.83051	0.111207	0.10132	0
TRINITY_DN103738_c0_g1_i1.p1	0.973505	0	0	0	0	0	0	0	0	0	0	0
TRINITY_DN103739_c0_g1_i1.p1	0.875896	0.780866	0.360076	0	0	0	0	0	0	0	0	0
TRINITY_DN10373_c0_g1_i1.p1	17.315	14.3671	20.7301	10.4141	11.6108	17.8759	13.0245	13.4423	14.1821	18.0621	16.3875	13.9973
TRINITY_DN10373_c1_g1_i3.p1	3.55913	3.97752	2.31971	6.6064	5.70874	6.95052	3.43518	2.95921	3.93986	4.86018	5.38893	6.10746
TRINITY_DN10373_c1_g2_i1.p1	32.3823	29.2862	35.7682	26.7363	35.9964	39.2183	34.1893	34.2283	35.663	17.0752	24.6761	24.3221
TRINITY_DN103744_c0_g1_i1.p1	0.341524	0	0	0	0	0	0	0	0	0	0	0
TRINITY_DN103745_c0_g1_i1.p1	0.691077	0.307104	0	0	0	0	0	0	0	0	0	0
TRINITY_DN103755_c0_g1_i1.p1	1.43809	0.40076	1.47686	0	6.80914	1.51355	0.221992	0.832261	1.73725	3.7179	1.02326	0.555569
TRINITY_DN10375_c0_g1_i10.p1	3.4078	4.53735	4.4152	4.62369	6.39054	5.81344	4.42955	5.3329	4.82076	5.77917	8.9382	6.87422
TRINITY_DN10375_c0_g1_i11.p1	6.23605	3.60481	6.4891	9.46383	8.33858	9.78733	6.25527	5.40976	9.21108	4.75101	6.74329	8.66888
TRINITY_DN10375_c0_g1_i13.p1	3.34128	3.07354	3.20037	3.29265	6.84373	3.51228	3.74474	3.82648	2.74803	4.10417	3.21229	3.17059
TRINITY_DN103765_c0_g1_i1.p1	0.170762	0	0	0	1.61935	0	0	0	0	0	0	0
TRINITY_DN10376_c2_g2_i1.p1	2.64588	0.899618	2.72671	0.790516	2.22005	2.37742	1.87824	0.944898	0.393196	1.66749	1.40572	3.0076
TRINITY_DN10376_c2_g2_i4.p1	3.32149	3.79209	3.75303	0.999804	6.47664	2.32642	1.05496	0.994702	0.413941	3.54608	5.36274	0.637465
TRINITY_DN103779_c0_g1_i1.p1	0.500619	0.18373	0.172197	0	0	0	0	0	0	0	0	0
TRINITY_DN10377_c0_g1_i1.p1	6.74962	4.32602	7.85608	1.89257	5.2101	7.03729	4.23552	1.97863	2.4932	4.42172	4.96012	4.41858
TRINITY_DN103780_c0_g1_i1.p1	0.146109	0	0	0	0	0	0	0	0	0	0	0
TRINITY_DN10378_c0_g1_i1.p2	32.3103	21.2629	32.6948	11.5937	50.0244	11.998	12.1293	11.298	18.0305	6.45454	5.34307	3.90851
TRINITY_DN103793_c0_g1_i1.p1	0.846548	0	0	0	0	0	0	0	0	0	0	0
TRINITY_DN103796_c0_g1_i1.p1	0.400458	0	0	0	0	0	0	0	0	0	0	0
TRINITY_DN10379_c0_g1_i7.p1	1.5555	0.992348	1.50307	10.8633	3.61416	2.25884	0.472607	0.247979	0.444466	0.189133	0.232585	0.210732
TRINITY_DN1037_c0_g1_i2.p1	18.6697	17.7718	26.7703	4.84881	11.6528	9.1627	3.45929	5.25037	6.23312	5.20613	5.3767	5.8531
TRINITY_DN103800_c0_g1_i1.p1	1.26982	0	0	0	0	0	0	0	0	0	0	0
TRINITY_DN103806_c0_g1_i1.p1	2.20297	0	1.00599	0	0	2.06861	0	0	1.42346	0	0	0
TRINITY_DN10380_c0_g1_i1.p1	23.4615	15.5277	23.3025	22.1139	37.7913	23.422	19.1965	18.7452	20.5646	16.2076	16.3155	15.9164
TRINITY_DN10380_c1_g1_i10.p1	4.23343	4.2248	4.84666	4.30039	8.30441	6.18174	4.21551	3.28583	4.68273	4.32641	7.08838	5.7292
TRINITY_DN10380_c1_g1_i15.p1	9.30144	10.4613	7.54496	7.34265	22.2652	9.92935	3.03233	1.1298	1.89794	10.4886	15.3613	8.89563
TRINITY_DN10380_c1_g2_i1.p1	2.09693	0.471438	1.10867	1.86028	0.304365	3.14076	0.359087	0	0.848221	0.278968	0.494086	0.133176
TRINITY_DN10380_c1_g2_i2.p1	1.00228	0.5998	0.520201	2.06325	0	1.10622	0	0	0	0	0	0.226538
TRINITY_DN10380_c2_g1_i1.p1	3.86808	5.9038	4.82351	0	0	0	0	0	0	0	0	0
TRINITY_DN103820_c0_g1_i1.p1	0.389625	0	0	0	0	0	0	0	0	0	0	0
TRINITY_DN103822_c0_g1_i1.p1	0.871022	0	0	0	0	0	0	0	0	0	0	0
TRINITY_DN10383_c1_g1_i1.p1	1.00051	1.78469	2.0561	5.041	10.8761	1.68762	3.46308	0.925279	4.25745	0	0	0
TRINITY_DN10383_c2_g1_i5.p1	2.91987	2.39052	3.39164	2.52299	5.73491	3.32321	6.33881	4.02024	4.69769	0.726137	0.663256	0.047979
TRINITY_DN10383_c2_g1_i7.p1	1.42362	1.17032	1.90152	1.50099	6.39561	2.92084	6.95662	5.15391	4.0435	0.432076	0.155791	0.505753
TRINITY_DN103845_c0_g1_i1.p1	0.270528	14.7212	5.28697	0	2.42611	7.0325	4.33421	0	2.0904	0	0	0
TRINITY_DN10384_c0_g1_i3.p1	3.26689	6.49038	1.80107	0.785574	0.554681	1.35923	0.632711	0.75783	0.73573	1.12908	1.39225	1.54485
TRINITY_DN103852_c0_g1_i1.p1	0.604953	0	0.310947	0.473982	0	0	0	0	0.292249	0	0	0
TRINITY_DN103855_c0_g1_i1.p1	0.617271	0	0	0	0	0.347091	0	0	0	0	0.577869	0
TRINITY_DN10385_c0_g1_i1.p1	5.07947	1.8841	1.78531	0.147195	2.33702	20.1239	0	0	0.092733	0.136937	0	0
TRINITY_DN103862_c0_g1_i1.p1	1.92125	0.892293	0	0	0	0	0	0	0	0	0	0
TRINITY_DN103863_c0_g1_i1.p1	1.08878	0	0	0	0	0	0	0	0	0	0	0
TRINITY_DN103866_c0_g1_i1.p1	0.539285	0	0.369475	0	0	0	0	0	0	0	0	0
TRINITY_DN10386_c0_g1_i2.p1	8.19771	13.1762	22.5902	0.178946	0	1.11834	0.429867	0.054533	0.726045	0.688365	0.511881	0
TRINITY_DN103872_c0_g1_i1.p1	0.738183	0	0	0	0	0	0	0	0	0	0	0
TRINITY_DN103877_c0_g1_i1.p1	0.429115	0	0	0	0	0	0	0	0	0	0	0
TRINITY_DN10388_c0_g1_i1.p1	0.524683	0	0	0	0	0	0	0	0	0	0	0
TRINITY_DN10388_c0_g2_i1.p1	2.14712	2.07645	3.00261	0.681149	1.56438	3.76879	1.47479	0.733956	1.70985	5.08453	6.56858	4.41292
TRINITY_DN103890_c0_g1_i1.p1	0.24154	0	0	0	0	0	0	0	0	0	0	0
TRINITY_DN103892_c0_g1_i1.p1	16.9326	11.3295	18.237	36.1111	28.696	15.8744	21.9668	36.9378	23.3129	1.90514	3.18647	4.73412
TRINITY_DN103896_c0_g1_i1.p1	0	0	0	2.46382	1.53759	0.439675	0.322352	0	0	0	0	0
TRINITY_DN103898_c0_g1_i1.p1	0.672297	2.4981	0	0	0	0	0	0	0	0	0	0
TRINITY_DN10389_c0_g1_i1.p1	11.1015	10.1469	7.65776	5.60116	11.0926	10.8526	7.0751	6.33042	6.59396	11.1997	10.7207	14.3665
TRINITY_DN103901_c0_g1_i1.p1	0.138215	0	0.284292	0	1.32093	0.463782	0	1.28178	0	0.948358	1.18041	0.422515
TRINITY_DN10390_c0_g1_i12.p1	5.18459	2.75787	6.01766	1.58457	0.538746	6.4458	4.13527	3.54971	6.48198	2.36167	1.79269	1.22201
TRINITY_DN103911_c0_g1_i1.p1	0.489549	0	0	0	0	0	0	0	0	0	0	0
TRINITY_DN103913_c0_g1_i1.p1	0.512559	0.804391	1.36118	0	0	0	0	0	0	0	0	0
TRINITY_DN103926_c0_g1_i1.p1	0.333061	0.371058	1.02709	0.261449	0.592663	1.68061	1.02759	1.54277	0.643738	2.87878	0.951097	0.514219
TRINITY_DN10392_c0_g1_i3.p1	2.13675	0.556856	3.59229	0.067573	0.409597	1.70457	0.435781	0.867981	0.894275	0.387741	0.126137	0.159979
TRINITY_DN10392_c0_g2_i1.p3	5.60248	12.4905	5.52497	8.48341	18.7833	10.2158	4.43624	7.75933	3.90556	9.83919	11.1856	4.79739
TRINITY_DN10392_c0_g2_i1.p1	4.60999	3.18388	2.87205	6.51957	7.11792	9.00323	2.40624	3.96336	2.93117	4.12847	6.73279	5.64854
TRINITY_DN10392_c0_g2_i4.p2	0	0	0	0	0	0	0	0	0	0	0	0
TRINITY_DN103930_c0_g1_i1.p1	0.276366	0	0.568007	0	0	0.93527	0	0	0	0	0	0
TRINITY_DN10393_c0_g1_i1.p1	16.1526	17.6834	21.1014	15.805	16.8877	17.9679	14.8436	17.7663	15.5151	27.7375	32.938	30.7622
TRINITY_DN103943_c0_g1_i1.p1	0.423274	0	0	0	0	0	0	0	0	0	0	0
TRINITY_DN10394_c0_g1_i11.p1	2.8676	2.32362	2.83818	0.735829	1.0627	0.704993	1.81091	0.530757	2.54609	0.523092	0.880253	0.347627
TRINITY_DN10395_c0_g1_i1.p2	8.5795	9.74651	12.8779	6.3443	3.90251	7.82934	6.89396	7.16072	8.61781	8.8161	13.5372	15.9767
TRINITY_DN103969_c0_g1_i1.p1	0.881007	0	0	0	0	0	0	0	0	0	0	0
TRINITY_DN10396_c0_g1_i1.p1	2.69362	2.66977	3.98804	3.77758	4.32202	6.1887	2.98802	2.64184	1.79589	4.83933	3.62461	3.31738
TRINITY_DN10396_c0_g1_i11.p1	0.523495	0.06029	0.481946	0.099368	1.49918	0.298717	0.102807	0.76077	0.4212	0.665344	0.081331	0.590882
TRINITY_DN10396_c0_g1_i12.p1	0.578475	0	0	0	0	0	0	0	0	0	0	1.55864
TRINITY_DN10396_c0_g1_i3.p1	1.24979	0.234881	0.643694	3.77864	0.761085	0.411616	0.932524	0.277778	0.170716	0.85635	0.427627	1.69364
TRINITY_DN103975_c0_g1_i1.p1	0.855148	0	0	0	0	0	0	0	0	0	0	0
TRINITY_DN10397_c0_g1_i3.p1	4.68321	5.1682	3.91427	0	0	0	0	0	0	0	0	0
TRINITY_DN10397_c0_g1_i5.p1	0.775985	0.77876	0.230316	0	0	0	0	0	0	0	0	0
TRINITY_DN10397_c1_g1_i1.p1	0.874146	1.37153	0.553966	0	0	0	0	0	0	0	0	0
TRINITY_DN10397_c1_g2_i2.p1	0.602057	0.245998	0.077953	0	0	0	0	0	0	0	0	0
TRINITY_DN10397_c3_g1_i1.p1	9.48015	7.38925	12.5594	7.23819	15.0904	14.0359	9.63124	13.2113	9.56025	13.7896	16.5825	14.3068
TRINITY_DN103985_c0_g1_i1.p1	0.52271	0.324492	0.774314	0.038045	0.821331	1.14777	0.030576	0.173846	0.04822	0	0	0
TRINITY_DN103998_c0_g1_i1.p1	1.11679	2.29859	0.144211	1.93868	0.947112	0.579241	0.514827	0.486618	0.134957	1.06015	0	0
TRINITY_DN10399_c0_g1_i1.p1	0.175179	0	0	0	0	0	0.21627	0	0	0	0	0
TRINITY_DN1039_c0_g1_i1.p1	30.0026	24.5583	29.9058	20.7257	22.808	32.3062	17.1357	19.5038	21.6503	30.8518	35.4958	37.0963
TRINITY_DN1039_c0_g1_i2.p1	0.993188	0	0	0.318321	0	0.782178	0.57335	0.17981	0	0.789793	0	0.188529
TRINITY_DN103_c0_g1_i8.p1	301.803	1132.87	537.171	102.756	204.953	582.667	1572.5	1775.37	2339.55	39.6655	22.4977	35.6463
TRINITY_DN103_c4_g1_i1.p1	43.8405	66.2772	58.8051	1.27052	0	9.07408	56.1911	29.2684	51.838	0	0	0
TRINITY_DN104011_c0_g1_i2.p1	0.276366	0	2.27203	0.873585	1.96471	6.07925	1.37231	3.82443	1.61017	0	0	0
TRINITY_DN104012_c0_g1_i1.p1	1.76575	0.561524	0	0	0	0	0	0	0	0	0	0
TRINITY_DN104017_c0_g1_i1.p1	0.307991	0	0	0	0	0	0	0	0	0	0	0
TRINITY_DN10401_c0_g1_i1.p1	1.84155	2.84225	1.82743	0	0	0	0	0	0	0	0	0
TRINITY_DN10401_c0_g2_i1.p1	4.15579	3.84744	4.70704	1.04589	2.2304	3.33605	5.34691	4.97264	6.25262	6.47578	4.27062	5.38092
TRINITY_DN10401_c0_g2_i1.p2	6.05068	7.49431	6.90622	2.12085	6.61385	6.81055	6.65436	8.27662	8.24506	11.2861	7.49941	4.11205
TRINITY_DN10401_c0_g2_i10.p1	8.60832	10.0189	7.7978	2.14838	5.14959	4.3735	6.33272	7.54012	5.28348	3.33732	4.50943	5.99399
TRINITY_DN104034_c0_g1_i1.p1	0.443343	0.328775	2.12707	0.462997	0	1.48927	0	0	0	0.509543	0	0
TRINITY_DN104036_c0_g1_i1.p1	0.411463	1.08698	0	0	0	0	0	0	0	0	0	0
TRINITY_DN10403_c0_g1_i1.p1	0.807434	0.719658	0.532268	0	0	0	0	0	0	0.304972	0	0
TRINITY_DN10403_c0_g2_i2.p1	0.83897	0.874153	3.32528	0.167663	0.597336	1.44459	0.627418	0	0.776885	0.100972	0.09057	0
TRINITY_DN104042_c0_g1_i1.p2	0.318229	0	0.109732	0	0	0	0	0	0	0	0	0
TRINITY_DN104043_c0_g1_i1.p1	0.4742	0	0.652631	0	0	0	0	0	0	0	0	0
TRINITY_DN10404_c0_g1_i10.p1	2.46509	2.4981	0.460414	46.3053	17.9897	4.91873	5.82257	1.03458	10.4148	0	0	0
TRINITY_DN104058_c0_g1_i1.p1	0.800405	0	0	0	0	0	0	0	0	0	0	0.616783
TRINITY_DN10405_c0_g1_i6.p1	2.45471	2.54045	5.90878	1.76961	2.44373	4.50214	8.33413	7.95319	5.98951	1.97769	0.689399	0.724773
TRINITY_DN104061_c0_g1_i1.p1	0.622535	0	1.02507	0.58287	0	0.417007	0	0	0	0	0.351746	0.376812
TRINITY_DN10406_c1_g1_i2.p1	16.1828	30.9287	11.0089	4.05605	0	42.2886	2.40383	8.14994	33.1211	9.35843	4.76971	2.0871
TRINITY_DN104071_c0_g1_i1.p1	1.67038	1.44112	0.569557	0	0	0	0	0	0	0	0	0
TRINITY_DN10407_c0_g1_i1.p1	2.20262	1.92837	2.49706	3.03872	3.44484	2.93621	1.70317	2.29163	1.8813	0.836193	1.26157	0.826063
TRINITY_DN10408_c0_g1_i39.p2	2.87325	2.02414	3.03049	0	2.34336	0.849077	0.626079	2.12602	1.17958	4.18757	2.02423	1.08717
TRINITY_DN10408_c0_g1_i60.p1	2.99865	1.77816	3.42347	0.800378	2.55817	4.31075	0.481721	3.27003	1.07574	5.50004	2.32135	0.731216
TRINITY_DN1040_c0_g1_i1.p1	15.5962	11.4409	16.319	16.9581	54.8837	38.0137	16.6434	14.0883	20.3832	33.7031	35.1571	37.8386
TRINITY_DN1040_c0_g1_i5.p1	9.70044	7.08996	9.16279	4.52718	10.1258	15.3643	5.58721	6.21766	7.51418	11.9167	13.3165	13.0536
TRINITY_DN1040_c0_g1_i8.p1	16.3041	10.5939	19.7795	17.6925	64.497	46.672	19.4986	16.0023	23.5345	34.1532	46.4407	40.6435
TRINITY_DN1040_c3_g1_i2.p1	0.889868	1.09803	1.53011	1.77889	2.4536	3.17566	2.0332	2.07364	1.70672	4.28897	4.15497	4.25384
TRINITY_DN104105_c0_g1_i1.p1	0.400458	0	0	0	0	0	0	0	0	0	0	0
TRINITY_DN10412_c0_g1_i11.p1	2.12063	2.96883	3.1194	0.752192	4.41274	1.91885	1.40047	1.80235	1.4041	1.91325	1.95866	1.67366
TRINITY_DN10412_c0_g1_i18.p1	0.706745	0	0.615573	0	6.53046	0	0	0	0	0.479789	0	0
TRINITY_DN10412_c0_g1_i8.p1	3.20767	2.89324	4.30752	2.40414	3.92539	2.80529	2.36556	1.82658	1.67405	3.0825	4.00363	4.70407
TRINITY_DN10413_c0_g1_i1.p1	2.87618	1.60304	6.65055	0	0	2.11897	0.665976	0	0.34745	0.619956	0.511629	0
TRINITY_DN10413_c0_g1_i2.p1	1.40604	3.4426	3.34091	0	0.137791	0.314485	5.39093	6.19383	4.14703	0.123089	0	0
TRINITY_DN10413_c0_g1_i3.p1	1.86997	3.87251	5.18964	0.090699	0.329117	0.845978	4.38216	4.20969	3.11376	0.378802	0.235505	0.127984
TRINITY_DN10413_c0_g2_i1.p1	2.87094	3.9532	7.47047	0.261963	0.931254	0.140801	2.28895	2.55693	1.47438	0.53435	0.684282	0.244292
TRINITY_DN104143_c0_g1_i1.p1	0.333406	0.43887	0	0	0	0	0	0	0	0	0	0
TRINITY_DN104144_c0_g1_i1.p1	7.82693	2.22635	17.4605	30.5895	0.395108	20.7275	0	0	0.321869	0	0	0
TRINITY_DN104149_c0_g1_i1.p1	0.634911	0	0.434856	0	0.749614	0.357085	0.26174	0	0	0.717349	0	0
TRINITY_DN104153_c0_g1_i1.p1	0.475696	0	0	0	0	0	0	0	0	0	0	0
TRINITY_DN104165_c0_g1_i1.p1	0.315753	0.276859	0	0	0	0	0	0	0	0	0	0
TRINITY_DN104189_c0_g1_i1.p1	0.539285	0	0	0	0	0	0	0	0	0	0	0
TRINITY_DN104195_c0_g1_i1.p1	0.945461	0.491382	0.74568	0	0	0	0	0	0	0	0	0
TRINITY_DN10419_c0_g1_i1.p1	42.263	22.6591	48.5653	29.5092	56.0873	40.7211	29.676	23.635	22.6867	11.4135	18.4775	15.1181
TRINITY_DN1041_c2_g1_i13.p1	123.721	108.285	57.1657	128.121	46.7933	43.8693	53.5471	39.1634	31.5814	5.65298	4.93121	4.70634
TRINITY_DN1041_c3_g1_i1.p1	25.984	18.9757	27.8854	21.3662	42.9451	34.8751	37.391	35.5012	37.4821	25.4188	28.9472	29.7063
TRINITY_DN1041_c6_g1_i1.p1	1.00401	0.88119	0.958302	0	0	0	0	0	0	0	0	0
TRINITY_DN104201_c0_g1_i1.p1	0.584103	0.868207	0	0	0.690423	0.984775	0	0	0	0	1.6516	1.20197
TRINITY_DN10420_c1_g1_i12.p1	3.1022	1.76333	1.84028	1.32496	3.23716	2.02272	3.18275	4.09168	3.39031	1.19993	1.63552	1.22978
TRINITY_DN10420_c1_g1_i13.p1	2.04813	2.13091	2.07701	1.23493	2.78765	3.25643	2.8147	4.41015	2.68352	0.856797	0.557178	1.10827
TRINITY_DN10420_c1_g1_i4.p1	3.2453	0.654653	0.723258	3.87169	2.55557	5.01197	5.19467	4.64511	5.12338	2.43921	4.48463	5.4725
TRINITY_DN10420_c1_g1_i6.p1	2.54439	1.23114	2.68684	2.1185	3.57193	5.64805	2.81659	5.83921	4.75516	2.28885	1.63489	2.16995
TRINITY_DN10420_c1_g2_i1.p1	0.594415	0.497927	0.545854	0	0	0	0	0	0	0	0	0
TRINITY_DN104213_c0_g1_i1.p1	0.389054	0	0	0	0	0	0	0	0	0	0	0
TRINITY_DN10421_c0_g1_i2.p1	17.5746	15.99	10.3412	0.955988	0.462253	1.63524	46.5799	33.9037	35.3165	0	0	0
TRINITY_DN10421_c1_g1_i2.p1	10.0279	8.17153	10.9816	8.34919	8.2984	11.0946	11.1754	12.3542	12.4729	10.9355	14.2977	17.3575
TRINITY_DN104229_c0_g1_i1.p1	0.610296	0	0	0	0	0	0	0	0	0	0	0
TRINITY_DN10422_c0_g1_i6.p1	5.48774	5.00502	7.88072	4.42818	3.94977	5.58942	4.08019	6.63985	4.95711	3.9496	2.83338	3.49975
TRINITY_DN10423_c0_g1_i1.p1	6.51459	6.42349	10.706	12.5434	12.1595	12.8077	8.55908	8.58852	12.0933	24.3342	26.4848	26.9324
TRINITY_DN10423_c0_g1_i14.p1	6.56682	6.89783	8.51479	11.9519	24.7385	17.2404	6.86048	9.19631	6.51675	29.2898	35.1653	39.9043
TRINITY_DN10423_c1_g1_i2.p1	17.8141	12.3748	9.2361	17.6036	33.909	23.5698	13.7253	20.6011	14.3057	11.6425	11.6246	16.1577
TRINITY_DN10423_c1_g1_i4.p2	4.03465	0.98139	5.91114	3.68834	18.5176	4.64669	10.4117	4.92319	7.36678	10.9249	7.82682	6.50008
TRINITY_DN10423_c1_g3_i1.p1	5.1224	2.64016	5.17349	10.743	13.9103	10.2826	11.4925	6.21138	9.06635	12.8553	13.5244	15.7077
TRINITY_DN104248_c0_g1_i1.p1	0.287517	0	0.198367	0	0.119847	0	0.058884	0	0	0	0	0
TRINITY_DN104249_c0_g1_i1.p1	0.672494	0.07709	0.440021	0	0	0	0	0	0	0	0	0
TRINITY_DN10424_c2_g1_i1.p1	388.686	316.165	360.912	104.945	101.813	187.724	81.8541	92.7559	104.106	71.6001	75.6705	89.2464
TRINITY_DN104265_c0_g1_i1.p2	0.740634	0	0	0	0	0	0	0	0	0	0	0
TRINITY_DN104267_c0_g1_i1.p1	1.02878	0	1.69118	0	0	0	0	0	0	0.700169	0.577869	0
TRINITY_DN104268_c0_g1_i1.p1	2.61348	1.05897	1.46478	0	0	0	0	0	0	0	0	0
TRINITY_DN104275_c0_g1_i1.p2	0.672297	0	0	0	0	0	0	0	0	0	0	0
TRINITY_DN104277_c0_g1_i1.p1	0.453715	0	0	0	0	0	0.18654	0	0	0	0	0.465304
TRINITY_DN10427_c0_g1_i2.p1	5.1591	2.73271	4.62746	1.63339	2.36205	1.79828	1.42733	1.62322	1.66589	0.620596	0.67697	0.183459
TRINITY_DN104292_c0_g1_i1.p1	0.508203	0	0	0	0	0	0	0	0	0	0	0
TRINITY_DN10429_c0_g1_i8.p1	11.3808	8.86698	5.05789	2.32239	8.82293	1.5766	5.53895	5.32436	6.26326	0.246043	0	0.452627
TRINITY_DN10429_c1_g1_i1.p1	23.1705	20.2026	24.9345	14.855	15.1245	20.7893	20.0026	16.637	22.977	20.8773	24.2973	27.6942
TRINITY_DN1042_c0_g1_i2.p1	30.2771	25.3342	36.1768	28.2349	37.0307	34.9184	27.555	35.4245	34.4862	22.8425	27.4346	27.0067
TRINITY_DN1042_c0_g1_i6.p1	24.8121	24.0467	28.1863	21.5491	22.193	27.3462	21.7304	32.1839	31.5769	26.9304	21.5874	22.9994
TRINITY_DN1042_c1_g1_i2.p1	7.45323	6.33528	6.12017	8.02193	6.18978	8.07183	5.04929	5.23533	4.6412	5.37671	4.68011	5.63551
TRINITY_DN104313_c0_g1_i1.p1	0.780023	0	0	0	0	0	0	0	0	0	0	0
TRINITY_DN104315_c0_g1_i1.p1	0.97932	0.268211	0.379646	0	0	0	0	0	0	0	0	0
TRINITY_DN104318_c0_g1_i1.p1	0.800405	0	1.23366	0	0	0	0	0	0	0	0	0
TRINITY_DN104322_c0_g1_i1.p1	0.305294	0	0	0	0	0	0	0	0	0	0	0
TRINITY_DN104325_c0_g1_i1.p1	0.411463	0.72465	0.509525	0	0	0	0	0	0	0	0	0
TRINITY_DN10433_c1_g1_i2.p1	14.2343	17.3997	1.1745	0.38991	1.93681	0	0.173978	0	0	0	0	0
TRINITY_DN104340_c0_g1_i1.p1	0.580652	0.565887	1.06686	0	0	0	0	0	0	0	0	0
TRINITY_DN104349_c0_g1_i1.p1	0.205757	0	0.422794	0	0.486016	0	0	0	0	0	0	0
TRINITY_DN10434_c0_g1_i1.p1	11.6834	9.89863	13.1137	5.74028	14.01	6.78212	8.83669	10.193	10.3127	9.97299	6.57101	8.56266
TRINITY_DN10435_c0_g1_i1.p1	1.41778	1.44792	0.674066	0	0	1.63987	0.134242	0	2.31737	0	0	0
TRINITY_DN104364_c0_g1_i1.p1	0.374938	0.547831	0.645936	0	0	0	0	0	0	0	0	0
TRINITY_DN104366_c0_g1_i1.p1	0.291099	0.637352	0.601992	0	0	0	0	0	0.675679	0.342453	12.7539	0.16151
TRINITY_DN104367_c0_g1_i1.p1	0.88958	0.325815	1.83728	0	0	0	0	0	0	0	0	0
TRINITY_DN10436_c0_g1_i2.p1	1.9661	0	0	0.473982	0	0	1.11924	0	0	0	0	0
TRINITY_DN10436_c0_g1_i5.p1	6.20201	6.33397	0	0	0	0	3.27298	8.54617	0	2.67701	0	2.52493
TRINITY_DN104380_c0_g1_i1.p1	0.720824	0	0	0	0	0	0	0	0	0	0	0
TRINITY_DN104383_c0_g1_i1.p1	0.407538	0.764822	0.240797	0	0	0	0	0	0	0	0	0
TRINITY_DN104384_c0_g1_i1.p1	0.774141	0	0	0	0	0	0	0	0	0	0	0
TRINITY_DN1043_c0_g2_i1.p1	16.5247	14.8692	16.7639	19.0038	18.3912	34.0995	21.4827	31.2789	21.7615	13.7356	18.3052	16.0539
TRINITY_DN1043_c1_g1_i1.p1	11.1676	8.32699	10.714	13.7628	10.8126	15.5249	8.28413	7.87836	8.07579	11.9609	15.6709	13.2708
TRINITY_DN1043_c1_g2_i2.p1	9.00841	8.7996	12.6037	12.8905	13.4456	12.8475	12.1358	20.3237	12.289	24.6617	30.8411	22.5344
TRINITY_DN1043_c2_g1_i35.p1	69.2149	52.0024	36.6457	23.7026	8.49803	48.3983	20.4945	29.76	30.8784	0.104967	0.23935	0.155781
TRINITY_DN1043_c2_g1_i89.p1	95.1522	71.4824	47.4326	35.4796	14.6768	54.5764	25.2376	42.9512	30.5064	0	0	0
TRINITY_DN104406_c0_g1_i1.p1	0.333061	0	0.342362	0.784346	0	0	0.411035	0	0	0	0	0
TRINITY_DN10441_c0_g1_i1.p1	0.904521	1.22657	1.22375	0	0	0	0	0	0	0	0	0
TRINITY_DN10441_c0_g1_i4.p1	0.634911	0	0	0	0	0	0	0	0	0	0	0
TRINITY_DN10441_c0_g1_i5.p1	0.538901	0.26715	0	0	0	0	0	0	0	0	0	0
TRINITY_DN104429_c0_g1_i1.p1	0.922728	0	0.379297	0	0	0	0	0	0	0	0	0
TRINITY_DN104434_c0_g1_i1.p1	0.508203	1.12756	0	0	0	0	0	0	0	0	0	0
TRINITY_DN104438_c0_g1_i1.p1	0.284605	0.309441	1.1801	0.304721	0.612597	0.562776	0.314657	0.331238	0.165375	0.077077	0.348502	0
TRINITY_DN104439_c0_g1_i1.p1	0.832231	0.258969	0.738774	0.121522	0.697509	0.130861	0.82777	0.184406	0.230167	0.444455	0.989547	1.06781
TRINITY_DN104448_c0_g1_i1.p1	0.200101	0	0	0	0	0	0.247363	0	0.774081	0	2.25598	0.616783
TRINITY_DN104468_c0_g1_i1.p1	0.80415	0	0	0	0	0	0	0	0	0	0	0
TRINITY_DN10446_c0_g1_i1.p1	9.58051	9.32528	13.2575	9.22778	10.5326	13.0115	28.5761	32.0715	39.0773	10.2138	15.173	16.0533
TRINITY_DN104497_c0_g1_i1.p1	0.279196	0	0	0	0	0	0	0	0	0	0	0
TRINITY_DN104499_c0_g1_i1.p1	0.261202	0	0	0	0	0	0	0	0	0	0	0
TRINITY_DN1044_c0_g1_i3.p1	19.0952	16.2035	23.097	8.79399	32.7714	16.6461	11.5639	12.6529	14.4762	21.6659	22.1218	22.8973
TRINITY_DN1044_c0_g1_i4.p1	16.3553	2.60309	6.8329	0.643201	0.408222	0.42637	0.198538	0	0	0.176913	0	0.08621
TRINITY_DN1044_c0_g1_i5.p1	19.4872	11.1185	19.4347	15.4847	9.32781	28.8029	16.758	12.1193	20.0384	4.8903	6.15507	4.57909
TRINITY_DN1044_c0_g2_i2.p1	4.31911	2.96535	13.2196	0	0.293554	2.90392	2.77545	6.4947	4.18181	13.5809	6.6441	8.78113
TRINITY_DN104506_c0_g1_i1.p1	0.498028	0	0.512534	0.38858	0.149451	0	0.153364	0	0	0	0.351746	0
TRINITY_DN104508_c0_g1_i1.p1	0.591124	0	0	0	0	0	0	0	0	0	0	0
TRINITY_DN104510_c0_g1_i1.p1	0.734324	0	0	0	0	0	0	0	0	0	0	0
TRINITY_DN10451_c0_g1_i2.p1	0.45317	0.099603	1.15298	0	0	0	0	0	0	0	0	0
TRINITY_DN10451_c0_g1_i4.p1	2.03727	1.47865	0.701638	0	0	0	0	0	0	0	0	0
TRINITY_DN10451_c0_g1_i8.p1	0.788905	2.4009	0.897829	0	0	0	0	0	0	0	0	0
TRINITY_DN104520_c0_g1_i1.p1	0	0	0.920829	0.353476	0	0	0.277265	0.517289	0	0	0.621423	0
TRINITY_DN10452_c0_g1_i2.p1	7.37068	5.73313	6.00793	6.2945	9.22801	5.48209	5.67492	8.57174	5.26021	12.9652	11.9958	18.3172
TRINITY_DN104535_c0_g1_i1.p1	0.8797	0.575628	0.53891	0	0	0	0	0	0.168264	0.55315	0.70684	0.756806
TRINITY_DN104548_c0_g1_i2.p1	0.254102	0.28189	0.261468	0	0	0	0	0	0	0	0	0
TRINITY_DN10454_c0_g1_i1.p1	2.40572	1.07351	2.49533	0.06887	0.8528	0.876732	3.02776	5.03627	2.41916	1.66823	1.21215	1.84646
TRINITY_DN10454_c0_g1_i3.p1	11.5721	10.6458	15.2282	9.81725	9.02681	18.2485	13.4792	21.2969	16.6917	25.8812	27.4309	33.5353
TRINITY_DN10454_c0_g1_i4.p1	10.7343	8.62511	15.7099	4.35261	8.15372	8.49063	8.84152	12.9338	8.70678	14.8022	15.0291	15.2043
TRINITY_DN10454_c2_g1_i1.p1	3.24985	0.887927	0.735533	0	0.316916	0.251987	47.629	37.3146	7.66384	4.68055	1.03401	0.975031
TRINITY_DN104565_c0_g1_i1.p1	0.341021	0.299365	0.563748	0	0	0	0	0	0	0	0	0
TRINITY_DN104570_c0_g1_i1.p1	0.56824	0	0.33511	0	0	0	0	0	0	0	0	0
TRINITY_DN104573_c0_g1_i1.p1	0.400202	1.33851	0.822438	0	0	0	0	0	0	0	0	0
TRINITY_DN104576_c0_g1_i1.p1	1.10546	0.614572	0.568007	0	0	0.467635	0	0	0	1.76411	0	0
TRINITY_DN10457_c0_g1_i1.p1	66.7136	36.1741	60.2152	33.57	134.87	78.02	136.418	124.309	93.764	130.177	135.241	164.345
TRINITY_DN104580_c0_g1_i1.p1	0.9228	0	0	0	0	0	0	0	0.446948	0	0	0
TRINITY_DN104589_c0_g1_i1.p1	0.264864	0	0	0	0	0	0.652719	0	0	0	1.50375	0
TRINITY_DN104591_c0_g1_i1.p1	0.260008	0	0	0	0	0	0	0	0	0	0	0
TRINITY_DN1045_c0_g1_i10.p1	14.9152	14.1156	18.422	21.0164	20.2216	18.873	14.2982	18.6942	22.5543	16.897	15.4257	14.7072
TRINITY_DN1045_c0_g1_i7.p1	8.79644	7.86283	11.7795	15.7086	8.73116	8.81789	9.52682	16.1218	11.1384	12.7123	11.2025	10.7282
TRINITY_DN1045_c0_g1_i9.p1	31.1369	28.3978	35.0173	31.2263	19.389	32.1328	27.4926	33.5507	34.206	61.8433	57.685	61.0021
TRINITY_DN104605_c0_g1_i1.p1	0.333061	0	0.342362	0.522897	0	0	0	0	0	0.575755	0	0
TRINITY_DN10461_c0_g1_i2.p1	3.54665	1.69296	5.38664	0.329932	0.061557	0.434664	0.575917	2.6887	1.14201	0.031169	0	0
TRINITY_DN10461_c1_g1_i1.p1	1.96912	0.660197	1.72583	1.10269	0	1.50001	0.232626	0	0.586516	0	0	0
TRINITY_DN104625_c0_g1_i2.p2	1.08503	0	0	0	0	0	0	0	0	0	0	0
TRINITY_DN104630_c0_g1_i1.p1	0.591124	0	0.303867	0	4.22598	0.496422	0.182254	4.45287	0.285572	12.229	26.5868	6.35646
TRINITY_DN104637_c0_g1_i1.p1	1.20061	0	0	0	0	2.02515	0	0	0	0	0	0
TRINITY_DN10463_c0_g1_i2.p1	24.2728	5.62879	16.7509	6.77224	8.19012	35.8922	18.5478	10.6003	19.1006	1.68591	2.90743	0.864052
TRINITY_DN104644_c0_g1_i1.p1	0	0	0	0	0	0	0	0	0	0	0	0
TRINITY_DN104647_c0_g1_i1.p1	0.4614	0	0	0	0	0	0	0	0	0	0	0
TRINITY_DN10464_c0_g1_i12.p1	8.9703	7.3524	10.1007	3.02919	7.75893	3.89582	5.94952	6.84358	6.77178	5.37553	6.17377	6.92984
TRINITY_DN10464_c0_g3_i1.p1	4.30316	4.49463	2.97513	0	0	0	0	0	0	0	0	0
TRINITY_DN104655_c0_g1_i1.p1	0.5045	0	1.03646	0	0	0	0	0	0	0	0	0
TRINITY_DN10465_c0_g1_i1.p1	15.4161	16.5945	18.2318	10.4246	18.9819	23.4806	28.2764	24.4262	26.2052	13.4135	16.4504	21.1465
TRINITY_DN104663_c0_g1_i1.p1	0.686584	0	0	0	0	0	0	0	0	0	0	0
TRINITY_DN104669_c0_g1_i1.p1	0.832652	0.371058	1.36945	0.261449	0	3.08112	0	0	0	0	0.475549	0.514219
TRINITY_DN10466_c0_g1_i1.p1	3.71799	5.29358	6.80625	4.58612	6.4076	8.61549	5.60836	7.28261	7.99717	7.80503	9.05936	10.4321
TRINITY_DN10466_c0_g2_i1.p2	15.2379	2.35981	18.6988	0	5.49717	3.21377	0	0	0.409431	0	0	0
TRINITY_DN10466_c1_g1_i1.p1	1.18792	1.13449	1.1666	0	0	0	0	0	0	0	0	0
TRINITY_DN104672_c0_g1_i1.p1	0.778804	0	0	0	0	0	0	0	0	0	0	0
TRINITY_DN104675_c0_g1_i1.p1	0.738183	0	0	0	0	0.310892	0	0	0	0	0	0
TRINITY_DN10471_c0_g1_i10.p2	0.634466	0	0	0	0	0.186303	0	0	0	0	0	0
TRINITY_DN10471_c0_g1_i10.p1	0.641428	1.4238	1.05991	0.537362	0.745683	0.064819	0.062437	0.24006	0.10742	0	0.11973	0.791534
TRINITY_DN10471_c0_g1_i11.p1	4.73632	4.87131	5.59883	2.09381	1.85953	1.74526	2.36573	2.38511	2.03131	3.1502	2.98592	3.58646
TRINITY_DN10472_c0_g1_i1.p1	11.1526	7.55481	13.2006	5.74684	14.3661	12.9632	9.4795	8.60304	11.3079	12.4056	16.052	12.8987
TRINITY_DN104731_c0_g1_i1.p1	0.475696	0	0	0	0	0	0	0	0	0	0	0
TRINITY_DN10473_c0_g1_i1.p1	8.81507	6.66166	6.51261	3.2325	4.98191	4.25857	4.75128	3.29251	4.31888	3.98933	3.7584	3.61444
TRINITY_DN104740_c0_g1_i1.p1	0.475696	0	0.651971	0	0	0	0	0	0	0	0	0
TRINITY_DN104743_c0_g1_i1.p1	1.70572	0	0	0	0	0	0	0	0	0	0	0
TRINITY_DN10474_c0_g1_i2.p1	8.5419	5.82335	7.24752	4.00989	5.46213	7.57165	14.6488	17.9802	13.5418	37.3041	53.7941	46.1481
TRINITY_DN10475_c0_g1_i1.p1	5.81241	4.86824	7.59433	4.29781	6.82819	7.34973	19.8617	19.9199	18.0454	16.1579	18.2565	19.4307
TRINITY_DN10475_c0_g1_i2.p1	1.15752	0	0	0	2.34105	0	0	0	0	0	0	0
TRINITY_DN104767_c0_g1_i1.p1	0.719046	0	0	0	0	0	0.221992	0	1.3898	0	0	0
TRINITY_DN104768_c0_g1_i1.p1	0.344963	0	0.855338	0	0	0	0	0	0	0	0	0
TRINITY_DN10476_c4_g1_i1.p1	0.524983	0.664889	0.907493	0.133649	2.19739	3.34131	0.403022	1.42604	1.0595	0.34919	0.529818	0.574419
TRINITY_DN10477_c0_g1_i2.p1	36.3255	45.962	47.2529	28.2101	12.0742	38.4842	22.2621	44.5372	38.7607	11.8007	6.80308	9.93591
TRINITY_DN10477_c0_g2_i2.p1	44.5064	40.0441	40.9606	28.6245	34.3289	42.8946	36.3742	41.3697	33.9632	36.9137	40.136	46.0154
TRINITY_DN10478_c0_g1_i1.p1	25.8209	9.25602	25.1591	0	2.31284	0.400172	144.714	107.77	115.601	1.82659	0.090154	0.097817
TRINITY_DN10479_c0_g1_i1.p1	5.71717	4.55162	6.48562	4.43499	6.6975	7.23681	5.24232	5.01794	7.5684	10.4127	8.39212	9.45954
TRINITY_DN1047_c0_g1_i3.p1	30.8951	34.8595	74.063	28.5778	34.9406	45.2946	17.1383	17.3753	29.2396	49.7098	27.5911	33.6838
TRINITY_DN104802_c0_g1_i1.p1	0.369091	0	1.13789	0.580305	0.654967	0.932676	2.27951	0.427063	1.42687	3.17565	1.04868	1.71066
TRINITY_DN104807_c0_g1_i1.p2	1.08878	0	0	0	0	0	0	0	0	0	0	0
TRINITY_DN10480_c0_g2_i6.p1	4.14482	3.97263	6.72532	2.45929	8.94548	8.11009	2.93507	8.0604	4.62892	9.46982	11.2412	13.8294
TRINITY_DN10480_c1_g1_i1.p1	0.387904	0.304711	0	0	0	0	0	0	0	0	0	0
TRINITY_DN104811_c0_g1_i1.p2	0.642869	0	0	0	0	0	0	0	0	0	0	0
TRINITY_DN104813_c0_g1_i1.p1	1.91548	0.191876	0.53891	0.539415	0	1.88434	0	0	0.168264	0	0	0
TRINITY_DN10481_c0_g2_i2.p2	1.87884	0.90949	1.16268	2.27326	6.91054	0.155477	0.903665	0.783966	0.860453	0	0	0
TRINITY_DN10481_c0_g2_i2.p1	1.79744	0.778259	0.351629	1.1861	4.21927	0	1.03376	0.262007	1.47903	0	0	0
TRINITY_DN10481_c0_g2_i3.p1	0.918329	0.209868	0.322792	1.1303	4.44521	0.546504	0.506994	0.176446	0.136368	0	0	0
TRINITY_DN104826_c0_g1_i1.p1	0.4742	0	0	0	0	0	0	0	0	0	0	0
TRINITY_DN10482_c0_g1_i1.p2	0.856506	1.86024	1.34444	0	0	0	0	0	0	0	0	0
TRINITY_DN10482_c0_g1_i2.p1	1.15322	1.67234	0.684238	0	0	0	0	0	0	0	0	0
TRINITY_DN104832_c0_g1_i1.p1	1.22387	1.09041	1.50899	0	0	0.828228	0.606466	0.564902	0.948972	0	0	0
TRINITY_DN10483_c0_g1_i10.p2	3.13018	3.96131	2.53577	0	0	0	0	0	0	0	0	0
TRINITY_DN10483_c0_g1_i14.p1	1.93012	2.6629	3.67394	6.97315	5.36797	0.785028	4.65816	8.88226	4.44347	0.363318	0.88129	0.17912
TRINITY_DN10483_c0_g1_i2.p1	0.627184	0.961768	0.984321	0	0	0	0	0	0	0	0	0
TRINITY_DN104849_c0_g1_i1.p1	0.705148	0.800415	0.571947	0	0	0	0	0	0	0	0	0
TRINITY_DN10484_c0_g1_i4.p1	2.71486	3.04931	3.52571	2.80866	9.33615	4.91216	30.0395	38.1601	23.7958	12.1262	13.4137	18.6772
TRINITY_DN10485_c0_g1_i1.p1	3.40495	2.43744	3.01884	2.42133	1.94064	3.39789	3.43117	3.61868	3.68397	5.20338	5.47483	6.74486
TRINITY_DN104863_c0_g1_i1.p1	0.896396	0.999242	0	0	0	0	0	0	0	0	0	0
TRINITY_DN10486_c0_g1_i4.p1	6.73396	4.57557	5.1774	6.17944	9.62999	8.87652	23.087	25.1257	22.7713	13.9682	23.1968	17.7078
TRINITY_DN10486_c0_g1_i9.p1	5.71717	3.57928	7.24402	5.16769	4.67833	9.301	8.95884	9.8799	9.67516	18.7105	25.9701	29.985
TRINITY_DN10487_c0_g1_i2.p1	13.2495	9.15003	16.2217	6.13055	18.702	15.0665	16.0012	20.5612	23.553	7.08454	9.60727	8.82095
TRINITY_DN10488_c0_g1_i1.p1	3.98	0	0	0.298126	0.672312	0	9.23002	0	0.36645	0	0	0.585467
TRINITY_DN10488_c1_g2_i2.p1	2.16137	0.725428	2.16909	1.56169	1.81888	1.01979	0.496213	0.390267	0.554009	1.70194	1.54387	0.94072
TRINITY_DN10488_c1_g4_i1.p1	5.04629	3.80124	5.31746	5.12923	9.44641	8.83379	6.93039	7.94798	5.61194	3.80274	6.76744	4.98648
TRINITY_DN104895_c0_g1_i1.p1	0.423871	0	0	0	0	0	0	0	0	0	0	0
TRINITY_DN104899_c0_g1_i1.p1	0.520015	1.15734	2.13717	0.821275	0	1.31903	0	0	0	0	0	0
TRINITY_DN10489_c0_g1_i1.p1	1.35052	0.648984	0.668943	0.418493	0.284307	0.450932	0.519791	0.40564	0.2411	0.467361	0.302963	0.393961
TRINITY_DN1048_c0_g1_i1.p1	77.7235	71.2068	80.4861	57.2472	109.85	73.3915	52.8879	67.109	57.9396	106.137	81.7433	82.2512
TRINITY_DN104900_c0_g1_i1.p1	3.6912	2.57144	0	0	0	0	0	0	0	0	0	0
TRINITY_DN104903_c0_g1_i1.p1	0.176381	0	0	0	0	0	0	0	0	0	0	0
TRINITY_DN104905_c0_g1_i1.p1	0.653267	0	0	0	0	0	0.269334	1.00559	0	0.734836	1.21347	1.33525
TRINITY_DN10490_c0_g1_i1.p1	63.8809	47.5236	35.9123	13.4911	11.0716	5.49126	12.4866	1.76874	7.03172	0.267175	0.228094	0.732876
TRINITY_DN10491_c0_g1_i3.p1	8.50918	5.12682	7.70418	10.3208	7.99475	10.7894	7.52346	6.95395	6.41864	10.3171	12.9464	15.3911
TRINITY_DN10491_c0_g2_i1.p1	2.30592	1.0517	2.63065	0.845574	2.63703	1.44262	1.89781	1.34222	0.848836	3.07746	2.68609	2.84891
TRINITY_DN10491_c1_g1_i2.p1	2.80459	16.736	11.0542	0.804349	0	0	0	0	0.126128	0	0	0
TRINITY_DN104938_c0_g1_i1.p1	0.23759	0	0	0	0.841694	0.401558	0.588514	0	0	2.36604	0	0.722128
TRINITY_DN104942_c0_g1_i1.p1	0.607181	0	0.62391	0	0	0	0	0	0	0	0	0
TRINITY_DN104950_c0_g1_i1.p1	0.783607	1.15126	0.53891	0	0	0	0	0	0	0	0	0
TRINITY_DN104956_c0_g1_i1.p1	0.976474	1.08249	1.25635	0	0.439947	1.8389	0.601323	0.566273	1.17895	3.3014	0.344203	1.84307
TRINITY_DN10495_c0_g1_i7.p1	25.8742	25.9828	38.2172	12.6461	19.9585	25.287	9.16494	23.4923	10.2821	3.31353	2.82931	3.20704
TRINITY_DN10495_c0_g2_i1.p1	13.8761	7.73758	5.74071	10.4452	10.6404	14.4807	11.607	13.1939	8.69131	0.862768	5.3896	3.46781
TRINITY_DN10495_c0_g2_i4.p1	8.97916	4.29884	3.26274	4.12041	1.62579	4.61949	3.59122	7.27408	2.98485	0.29834	0.658495	0.70948
TRINITY_DN104966_c0_g1_i1.p1	0.584103	1.30231	0.400146	0	0	0	0	0	0	0	0	0
TRINITY_DN10496_c0_g1_i1.p1	38.7578	29.6429	41.1827	19.319	15.6371	38.5527	34.3558	46.8088	39.6854	40.5239	37.855	40.6356
TRINITY_DN10496_c0_g1_i6.p1	15.2005	15.398	14.9537	3.66875	5.97319	10.5144	11.5728	17.694	15.7756	15.8059	13.8163	16.5274
TRINITY_DN10497_c0_g1_i2.p1	5.68623	11.9432	10.3545	0	0	0	0	0	0	0	0	0
TRINITY_DN10497_c0_g2_i1.p1	0.617271	0	2.11397	0	0	0	0	0	0	0	0	0
TRINITY_DN10498_c0_g1_i4.p2	12.9417	12.1799	13.9922	17.2983	20.8055	17.3082	22.6588	28.075	19.9264	19.1472	26.0828	25.7793
TRINITY_DN10498_c0_g1_i5.p1	1.17667	1.1644	1.64893	1.12449	0	1.92825	2.26172	3.51366	2.72551	0.841117	1.51599	1.34155
TRINITY_DN10498_c0_g1_i6.p1	13.0866	12.7934	14.9574	22.1601	18.6668	18.3774	16.4272	17.9917	16.0272	23.9076	23.426	31.128
TRINITY_DN104990_c0_g1_i1.p1	0.501287	0.344683	0.636596	0.24273	4.23576	0.780666	1.71891	0.717489	1.49608	0	1.32672	1.90795
TRINITY_DN104995_c0_g1_i1.p1	0.653267	0	0	0	0	0	0	0	0	0	0	0
TRINITY_DN1049_c0_g1_i1.p1	22.0322	19.9291	18.0825	12.0587	17.0669	15.9801	15.0448	18.9372	13.8282	22.1318	28.3698	24.2566
TRINITY_DN1049_c0_g1_i4.p3	0.951393	0.706239	0.325985	1.49226	0.942291	2.13273	0.782538	2.20421	1.53236	0	2.71711	0.977931
TRINITY_DN1049_c2_g1_i1.p1	1.40071	0	0	0	0	0	0	0	0	0	0	0
TRINITY_DN104_c0_g1_i1.p2	281.57	286.831	377.985	314.009	357.209	320.073	455.172	387.929	436.788	1082.42	1267.18	1196.54
TRINITY_DN104_c1_g1_i2.p1	64.7485	81.5779	107.918	63.7301	43.2357	102.944	97.3507	137.451	148.072	128.59	141.889	112.844
TRINITY_DN105000_c0_g1_i1.p1	0.756749	0	0	0	0	0	0	0	0	0	0	0
TRINITY_DN105004_c0_g1_i1.p1	1.42525	3.1672	1.17171	0	0	0	0	0	0	0	0	0
TRINITY_DN105011_c0_g1_i1.p1	0.288944	0.321263	1.4854	0	0	0.48511	0	0.669768	0.837403	0	0	0
TRINITY_DN10501_c0_g1_i1.p2	6.95802	5.41302	10.5388	4.37865	10.271	6.94697	5.11763	3.33455	3.53686	4.95211	10.9392	7.37228
TRINITY_DN10501_c0_g1_i2.p1	5.23676	5.07223	6.64537	1.71416	4.87057	6.10803	3.00434	4.412	3.48629	2.16669	3.5142	2.46891
TRINITY_DN105021_c0_g1_i1.p1	0.591124	0	0	0	0	0	0	0	0	0	0	0
TRINITY_DN105027_c0_g1_i1.p1	0.819202	0	0	0	0	0	0	0	0	0	0	0
TRINITY_DN10504_c0_g1_i1.p1	60.4832	75.5083	43.5312	0.398787	0	0.606149	0.312599	2.55276	0.477753	0	0	0
TRINITY_DN10504_c0_g1_i13.p1	87.3358	90.7742	74.4496	20.1164	50.1901	60.4852	6.76445	42.4719	11.3132	10.5936	13.792	6.61912
TRINITY_DN10505_c0_g1_i4.p1	12.1918	4.59624	9.59515	0.219422	0	0.442531	0.200438	0.134189	0.297778	0	0	0.02476
TRINITY_DN10505_c0_g1_i6.p1	0.864672	0.27735	0	0	0	0	0	0	0	0	0	0
TRINITY_DN105065_c0_g1_i1.p1	0.855148	0	1.17171	0	0	0	0	1.31479	0	0	0	0
TRINITY_DN105067_c0_g1_i1.p1	1.24507	2.76159	2.05014	0	0	0	0	0	0	0	0	0
TRINITY_DN105068_c0_g1_i1.p1	0.397295	1.17606	0.544892	0	0	0	0	0	0	0	0	0
TRINITY_DN105069_c0_g1_i1.p1	0.345788	1.78643	0.711847	0	0	0	0	0	0	0	0	0
TRINITY_DN105077_c0_g1_i1.p1	0.253838	0	0.34921	0	0.310418	0	0.20811	1.37568	1.1447	0	0	0
TRINITY_DN105084_c0_g1_i1.p1	1.08878	0	0	0	0	0	0.538668	0.502796	0	0	0	0.671046
TRINITY_DN10509_c0_g1_i1.p1	0.528767	0	0.054823	0	0	0	0	0	0	0	0	0
TRINITY_DN1050_c0_g1_i14.p1	25.5857	32.9549	50.2457	20.5707	3.36156	19.1647	21.3078	20.169	21.2541	26.6838	16.4964	21.0768
TRINITY_DN1050_c0_g1_i16.p1	13.3403	10.9937	15.4266	14.4798	3.35171	8.08734	10.017	5.89327	12.2713	0.431858	3.23601	4.5405
TRINITY_DN105112_c0_g1_i1.p1	0.853811	0	0	0	0	0	0	0	0	0	0	0
TRINITY_DN10511_c0_g1_i1.p1	17.5166	16.9727	16.032	4.97946	2.64337	9.14579	8.31636	7.33586	6.0818	9.48904	18.4785	21.1556
TRINITY_DN10512_c0_g1_i2.p1	2.42889	3.72653	2.22833	0	0	0	0	0	0	0	0	0
TRINITY_DN105138_c0_g1_i1.p1	0.508203	0	0.261468	1.78518	0	0.425649	0.156516	0	1.22713	0	0	0
TRINITY_DN10513_c0_g1_i11.p2	1.33488	0.292864	0.605369	1.24172	1.94286	2.01746	2.91559	0.326733	2.16469	0	0.703493	3.39131
TRINITY_DN10513_c0_g1_i13.p1	1.41669	1.75173	1.7003	2.26126	2.36457	3.47642	2.43924	2.19541	2.67929	3.11879	2.08406	2.9091
TRINITY_DN10513_c0_g1_i14.p2	0.861393	0.968587	1.95432	1.96037	0.613927	0.400709	1.02122	2.16189	2.28658	4.44517	3.75711	3.39478
TRINITY_DN10513_c0_g1_i8.p1	0.058917	0.106196	0	0.648596	0.392589	0.398377	0.078507	0.558984	0.111549	0.757477	0.69086	0.400535
TRINITY_DN105143_c0_g1_i1.p1	0.700717	0	0	0	0	0	0	0	0	0	0	0
TRINITY_DN105151_c0_g1_i1.p1	0.224099	0	0	0	0	0	0	0	0	0	0	0
TRINITY_DN105153_c0_g1_i1.p1	1.4403	6.42334	0.422794	0	0	0	0	0	0	0	0	0
TRINITY_DN105154_c0_g1_i1.p1	0.634911	0	0	0	0	0	0	0	0	0	0	0
TRINITY_DN105162_c0_g1_i1.p1	1.26982	0	0	0	0	0	0	0	0	0	0	0
TRINITY_DN10516_c0_g1_i2.p1	8.02899	0	7.81632	1.00608	0.262022	0.10164	0.025288	0	0	0	0	0
TRINITY_DN105170_c0_g1_i1.p1	1.07857	0	0	0	0	0	0	0	0	0	0	0
TRINITY_DN105178_c0_g1_i1.p1	0.552733	0	0	0	0	0	0	0	0	0	0	0
TRINITY_DN10518_c0_g1_i1.p1	5.8037	5.30282	4.94006	1.99005	2.7883	8.20384	2.46304	4.17682	2.62249	0.170963	0.391177	0
TRINITY_DN10518_c0_g1_i2.p1	24.1666	23.504	29.0867	18.8806	26.0311	24.5043	13.8371	12.9519	17.284	4.74263	3.12947	5.30815
TRINITY_DN1051_c0_g1_i1.p1	52.4344	23.4129	103.727	1232.65	2536.69	258.448	7947.61	12530	5517.02	4.35686	3.48973	3.92321
TRINITY_DN1051_c0_g2_i1.p1	14.7361	1.28505	7.12993	505.546	0	97.2646	2715.03	3274.14	524.511	17.9337	73.7842	25.7055
TRINITY_DN10520_c0_g1_i2.p1	14.4423	10.1466	11.3635	14.4555	14.6989	16.6998	13.8965	11.4413	10.2068	24.4698	27.7069	17.6566
TRINITY_DN105216_c0_g1_i1.p1	0.411514	0	0	0	0	0	0	0	0	0	0	0
TRINITY_DN10521_c0_g1_i4.p1	1.86403	4.2312	5.62687	0	0	0	0	0	0	0	0	0
TRINITY_DN105231_c0_g1_i1.p1	0.397295	0	0	0	0	0	0	0	0	0	0	0
TRINITY_DN105238_c0_g1_i1.p1	0.38136	0	0.1966	0	0	0	0	0	0	0	0	0
TRINITY_DN10523_c0_g1_i1.p1	1.74422	0.35312	0.651971	0.994837	0.376916	2.21787	0	0	0	0	0	0
TRINITY_DN10524_c0_g1_i4.p1	0.982816	0.82395	1.86308	0.608022	0.599921	0.655511	0.218792	0.214705	0.250139	0.81561	0.246393	0.047294
TRINITY_DN105250_c0_g1_i1.p1	0.572041	0	0	0	0	0	0	0	0	0	0	0
TRINITY_DN105257_c0_g1_i1.p1	0.377998	1.88991	1.00541	0	0	0	0	0	0	0	0	0
TRINITY_DN105266_c0_g1_i1.p1	1.38183	0	0	0	0	0	0	0	0	0	0	0
TRINITY_DN105268_c0_g1_i1.p1	0.264864	0.294014	0	0	0	0	0	0	0	0	0	0
TRINITY_DN10526_c0_g1_i1.p1	10.7516	3.65739	9.15097	6.17332	3.81592	38.3449	1.197	1.48559	2.40721	0	0	0
TRINITY_DN105270_c0_g1_i1.p2	1.20061	0	0	0	0	0	0	0	0.387041	0	0	0
TRINITY_DN105272_c0_g1_i1.p1	0.478789	0	0	0	0	0	0	0	0	0	0	0
TRINITY_DN105279_c0_g1_i1.p1	0.666121	0	0	0.784346	0	0	0	0.385693	0	0	0	0
TRINITY_DN10527_c0_g1_i1.p1	8.73949	9.0594	10.1597	5.30178	3.75179	7.12526	8.41177	7.99533	9.29931	24.8973	25.721	21.2778
TRINITY_DN105287_c0_g1_i1.p1	0.610296	0	0.502539	0.571128	1.61314	0.612968	0.450992	0.283136	1.17895	0	0.688407	0
TRINITY_DN10528_c0_g1_i1.p3	0.886685	0	0	0.231499	0	1.24106	0.182254	0	0.285572	0	0.844038	0
TRINITY_DN10528_c0_g1_i2.p1	16.2235	11.8791	15.8267	24.0584	11.8143	20.2898	21.8556	24.6666	23.4514	15.5093	12.1211	16.1443
TRINITY_DN10528_c0_g1_i3.p1	1.48861	1.45683	0	1.8614	0	0.901789	0.399571	0.248679	0.208022	0	0	0
TRINITY_DN10528_c0_g1_i6.p1	0.915585	0.379516	0.299578	0	0	0	0.427409	0.656891	0	0	0	0
TRINITY_DN10528_c1_g1_i5.p1	4.63097	3.77379	5.15255	2.31635	4.21968	4.22497	3.698	4.61681	3.5739	6.67415	6.59229	5.35502
TRINITY_DN10529_c0_g2_i13.p1	5.72106	6.68749	11.8809	1.20629	7.48703	10.5263	7.0393	20.7053	10.9558	0.542655	0.571014	0.077577
TRINITY_DN105301_c0_g1_i1.p1	0.301924	0.06568	0	0	0	0	0	0	0	0	0	0
TRINITY_DN10530_c0_g1_i2.p1	0.475299	0	0	0	0	1.3235	1.65729	0.787313	3.88151	0.686368	0	1.35465
TRINITY_DN10530_c0_g1_i3.p1	5.86514	4.3323	5.68088	0.797766	0.198518	0.81655	6.50931	1.69844	3.44855	0.1533	0	0
TRINITY_DN105311_c0_g1_i1.p1	1.05107	1.95216	1.4403	0	0.829973	0	0	0	0.33855	1.81487	0	2.70692
TRINITY_DN105329_c0_g1_i1.p2	0.429115	0	0	0	0	0	0	0	0	0	0	0
TRINITY_DN105332_c0_g1_i1.p1	0.846548	0	0	0	0	0	0	0	0	0	0	0
TRINITY_DN105334_c0_g1_i1.p1	0.886685	0	0	0	0	0	0	0	0	0	0	0
TRINITY_DN105335_c0_g1_i1.p1	0.865352	0.113911	0	0	0	0	0	0	0	0	0	0
TRINITY_DN10533_c0_g1_i2.p1	1.78113	3.94643	4.41018	1.98872	3.99337	2.53977	4.4342	4.56962	2.27462	3.16903	4.88779	7.10034
TRINITY_DN10533_c0_g1_i3.p1	7.56181	3.62201	5.38292	4.62487	8.6091	4.26918	8.16235	6.01022	8.46987	7.52759	10.8646	14.7674
TRINITY_DN105342_c0_g1_i1.p1	0.353394	0.194754	0.911314	0	0	0	0	0	0	0	0	0
TRINITY_DN10534_c0_g1_i2.p2	3.85972	2.20927	2.05014	0	1.34506	0.834014	0.920182	0.288797	1.92417	3.37694	3.51746	1.13044
TRINITY_DN10534_c0_g1_i2.p1	1.44427	0.927354	1.44367	0.285511	0.581476	0.61548	0.47635	0.155755	0.648055	0.347917	0.926086	0.55493
TRINITY_DN10534_c1_g1_i1.p1	0.665275	0.290393	0.091827	0.816808	2.0012	3.29779	2.45235	3.09497	7.81174	0	0	0
TRINITY_DN10534_c2_g1_i1.p1	0.699577	0.609422	0.434871	0.589317	0.176411	4.50084	8.84965	6.26751	20.053	0	0	0
TRINITY_DN10535_c0_g1_i7.p1	10.1859	1.78894	6.06011	5.08206	6.02823	7.70754	4.9883	6.80118	3.12191	7.77147	0	6.40748
TRINITY_DN10536_c2_g1_i1.p1	2.71932	2.70434	2.61824	5.2686	3.34379	3.92915	3.77579	4.71261	3.66694	3.62059	3.5746	3.96041
TRINITY_DN10537_c0_g1_i15.p1	4.84665	2.86656	0.647233	0.140098	0.61495	0.656142	1.34094	1.35014	1.03496	0	0	0
TRINITY_DN10537_c0_g1_i16.p1	0.32039	0	0.21751	0	0	0	0	0	0.449447	0	0	0
TRINITY_DN10537_c0_g1_i17.p1	5.28932	1.11004	2.55648	1.90606	1.07028	3.1067	6.95706	2.44299	9.5476	1.22129	0.153481	0.389266
TRINITY_DN10537_c0_g1_i19.p1	9.77948	5.13261	3.34731	3.81506	7.18399	17.9759	4.33785	5.16253	2.34655	0.224714	0	0.097584
TRINITY_DN10537_c0_g1_i20.p1	4.13354	3.17199	0.313878	0.348218	1.42977	1.12868	0.61433	2.64328	1.30032	0	0	0
TRINITY_DN10537_c0_g1_i6.p2	0	0	0	0	0	0	0	0	0	0	0	0.258635
TRINITY_DN10537_c10_g1_i1.p1	4.30055	0.529486	1.48124	11.9996	1.96395	3.30367	0.88277	2.7421	0.460424	0	0	1.44426
TRINITY_DN10537_c1_g1_i1.p1	0.901648	0.875972	0.232346	0.644226	0.738364	0.96916	0.299968	0.466056	0.388505	0.766013	0.566135	0.417969
TRINITY_DN10537_c1_g1_i2.p1	13.6771	10.0641	12.3157	8.29555	9.04071	14.3854	9.93205	12.8335	10.4416	12.1804	13.0139	12.8743
TRINITY_DN10537_c2_g1_i2.p1	6.13206	7.30291	11.7803	0	0	0.179599	1.76572	1.01703	2.75048	0	0.043799	0
TRINITY_DN10537_c3_g1_i1.p1	6.52551	8.53505	4.19456	5.66556	1.55661	12.449	9.89017	15.8853	7.4512	2.36934	2.08551	1.59383
TRINITY_DN10537_c3_g2_i1.p1	5.42083	4.17491	3.58958	2.94071	0.978647	2.15733	6.56948	5.48513	9.00706	0.184705	0.320888	0.345023
TRINITY_DN10537_c4_g1_i1.p1	4.54257	2.91329	4.48338	0	0	0	0	0	0	0	0	0
TRINITY_DN10537_c5_g1_i2.p1	2.62493	3.02288	1.3877	3.29197	0.839909	4.65181	2.80019	4.67144	1.29643	0.253084	1.23794	1.45725
TRINITY_DN10537_c5_g1_i3.p1	8.05674	7.33985	11.9876	4.95458	1.74345	13.7665	7.66944	2.14949	2.56055	1.35695	0.751877	2.82296
TRINITY_DN1053_c0_g1_i1.p1	25.6829	20.6313	24.9272	47.4055	125.507	47.5186	25.1542	27.0791	26.4173	30.5626	40.0034	37.8339
TRINITY_DN105401_c0_g1_i1.p1	0.455521	0.349471	0.055561	0	0	0	0	0	0	0	0	0
TRINITY_DN105402_c0_g1_i1.p1	0.546135	0	0.187745	0	0	0	0	0	0	0	0	0
TRINITY_DN105408_c0_g1_i1.p1	2.4429	3.19528	0.914976	0	0	0	0	0	0	0	0	0
TRINITY_DN105409_c0_g1_i1.p1	0.636459	1.85584	1.97518	0	0	0	0	0.616638	0.30785	0	0.406606	0
TRINITY_DN105410_c0_g1_i1.p1	0.424054	1.25617	0	0	0	0	0	0	0	0	0	0
TRINITY_DN10541_c0_g1_i12.p2	1.90072	0	0.97652	0.750023	4.7696	3.41229	0.294257	0	0.920847	0.788679	2.03086	0
TRINITY_DN10541_c0_g1_i5.p1	13.2062	6.57561	8.03823	12.9132	28.9843	25.6573	3.76437	7.08292	3.96159	2.46101	1.72355	2.68726
TRINITY_DN10541_c0_g2_i4.p1	5.64777	2.89116	4.47812	4.41037	12.3385	14.8961	4.21826	4.10917	4.95423	1.55417	0	0.415707
TRINITY_DN10541_c1_g1_i1.p1	2.36418	0.307104	2.55863	4.96788	4.1279	4.86971	1.19254	0.64089	0	0	0	0
TRINITY_DN105426_c0_g1_i1.p1	0.662159	0.294014	0	0.206932	0.792478	1.55397	2.93723	0	1.27902	0	0.375938	0
TRINITY_DN105428_c0_g1_i1.p1	0.415682	0.069587	0.331359	0	0	0	5.8529	12.4276	6.8114	100.198	17.9612	65.4275
TRINITY_DN105429_c0_g1_i1.p1	0.258298	0	0	0	0	0	0	0	0	0	0	0
TRINITY_DN105436_c0_g1_i1.p1	0.706451	0	0	0	0	0	0	0	0	0	0	0
TRINITY_DN10543_c0_g1_i1.p1	2.35858	1.43001	2.73305	3.14805	2.29773	4.6513	3.88903	3.01812	3.29371	4.22151	4.11273	4.23703
TRINITY_DN10544_c0_g1_i1.p1	1.34119	0.868997	1.40794	0.729085	0.945038	1.08998	0.587006	0.466786	0.418312	2.7016	1.99454	2.32429
TRINITY_DN105451_c0_g1_i1.p1	0.19068	0	0	0	0	0	0	0	0	0	0	0
TRINITY_DN105455_c0_g1_i1.p1	0.538984	0	0	0	0	0	0	0	0	0	0	0
TRINITY_DN105466_c0_g1_i1.p1	0.489549	0	0	0	0	0	0.303233	0	0	1.61364	0	0.741303
TRINITY_DN105473_c0_g1_i1.p1	0.67632	0	0.278262	0	0	0	0	0	0	0	0	0
TRINITY_DN105485_c0_g1_i1.p1	1.23454	1.37643	0.422794	0	0	0	0	0	0	0	0	0
TRINITY_DN1054_c0_g1_i2.p1	45.3184	34.8392	48.633	6.76045	8.11363	32.8124	3.89433	2.62959	6.09254	9.01192	1.43721	0
TRINITY_DN1054_c1_g1_i1.p1	70.005	58.9665	70.3221	52.7737	78.7736	95.5681	94.34	75.4949	92.4012	227.819	293.222	243.231
TRINITY_DN1054_c2_g1_i1.p2	4.3833	1.54286	3.31787	0.364024	9.53391	10.1326	1.42776	2.66256	1.78779	3.85184	5.72844	1.40689
TRINITY_DN1054_c2_g1_i1.p1	1.02878	2.29405	1.26838	0.324051	7.77626	3.818	0	2.37732	0.397998	1.40034	2.88935	1.26623
TRINITY_DN105508_c0_g1_i1.p1	0.305294	0	0	0	0.493344	0.169815	0.125216	0	0	0.333499	0	0.30076
TRINITY_DN105513_c0_g1_i1.p1	0.530382	0	0.329197	0	0	0	0	0	0	0	0	0
TRINITY_DN10551_c0_g1_i1.p1	6.10724	2.94949	5.26111	9.67899	0.670099	3.52607	4.92104	5.85328	1.716	8.13639	7.44186	5.64043
TRINITY_DN10551_c0_g1_i2.p1	1.06917	1.13801	2.16705	0.040726	0.239998	0.409765	0.03283	0	0.051824	0.183304	0.485728	0.321413
TRINITY_DN105543_c0_g1_i1.p2	0.72818	1.00383	0.563235	0	0	0	0	0	0	0	0	0
TRINITY_DN10555_c0_g1_i1.p1	1.35715	4.00674	2.56234	7.92453	1.77286	4.91587	3.48085	3.67413	2.83994	4.53404	3.79744	3.04797
TRINITY_DN10555_c0_g2_i2.p1	21.5141	19.7283	19.5492	30.365	30.5979	41.1607	30.1671	29.4924	23.675	28.0792	30.1347	28.0185
TRINITY_DN10555_c0_g4_i1.p1	1.12136	0.388947	2.60699	1.27725	0.496622	16.0524	3.59953	4.28351	5.47715	11.8302	11.9911	12.9144
TRINITY_DN10555_c0_g5_i1.p1	1.53712	2.54056	2.08495	3.83086	6.57045	2.72756	1.73851	1.52094	1.74037	2.26783	3.18443	2.65215
TRINITY_DN105562_c0_g1_i1.p1	0.464485	0	0	0	0	0.780666	0.381979	0.358745	0	0.534789	0.442241	0
TRINITY_DN105579_c0_g1_i1.p2	0.418795	21.9132	5.19161	1.83098	3.70235	7.53013	2.65994	0.162206	2.8341	20.7766	10.0767	16.778
TRINITY_DN10557_c0_g1_i1.p1	1.86408	1.51161	4.80572	3.10448	2.59121	7.74446	5.15768	16.1013	5.43674	26.5286	25.3597	20.9394
TRINITY_DN105591_c0_g1_i1.p1	0.712769	0	0	0	0	0	0	0	0	0	0	0
TRINITY_DN1055_c0_g1_i2.p2	0.525537	0	0	0	0	0.29486	0	0	0	0	0	0
TRINITY_DN1055_c0_g1_i5.p1	65.939	64.9109	72.2062	60.5068	19.5129	128.779	136.417	55.515	92.4389	55.9256	24.1576	39.0975
TRINITY_DN1055_c2_g1_i1.p1	15.1481	21.2946	21.5667	15.226	12.7215	22.4893	19.236	30.6345	19.9831	19.9221	26.1534	16.1053
TRINITY_DN105606_c0_g1_i1.p1	2.34007	0	1.60288	0	0	1.31903	24.1778	10.7945	36.8197	27.0094	14.7015	26.54
TRINITY_DN105607_c0_g1_i1.p1	0.780952	0	0	0.202561	0	0.217317	0	0	0	0.883826	0	0
TRINITY_DN10560_c0_g1_i2.p1	3.96265	5.76171	3.84693	0	0	0	0	0	0	0	0	0
TRINITY_DN105615_c0_g1_i1.p1	0.359523	0	0	1.69514	6.59636	0	0.221992	0	0	0	0	0.555569
TRINITY_DN10562_c0_g1_i2.p1	3.51606	1.55216	2.34047	0.128414	0.68312	1.24443	1.13149	1.16851	0.972328	0	0	0
TRINITY_DN10563_c0_g1_i1.p1	10.5968	1.57021	8.1357	5.96957	0.337243	30.1144	0	0	0.272947	0	0	0
TRINITY_DN105653_c0_g1_i1.p1	0.443343	0	0	0	0	0	0	0	0	0	0	0
TRINITY_DN105656_c0_g1_i1.p1	0.662805	0.294014	0.544892	0	0	0	0	0	0	0	0	0
TRINITY_DN105658_c0_g1_i1.p1	0.379048	0.422498	0	0	0	0	0	0	0	0	0	0
TRINITY_DN105689_c0_g1_i1.p1	0.442672	0.781972	0.631004	0	0	0	0	0	0	0	0	0
TRINITY_DN10568_c0_g1_i1.p1	13.6215	11.792	14.5105	13.9403	15.5044	25.5873	16.8786	20.368	22.9869	27.2347	24.6113	23.5814
TRINITY_DN105697_c0_g1_i1.p1	1.30653	0.485548	2.68441	0	0	0	0	0	0	1.46967	1.21347	3.33813
TRINITY_DN1056_c0_g1_i15.p1	24.1246	25.9234	33.8725	23.6233	75.4703	41.7684	24.6346	27.0581	31.8024	22.9645	19.977	20.5948
TRINITY_DN1056_c0_g1_i2.p1	21.0738	21.7966	27.0979	9.81721	5.87028	23.5686	27.3934	28.6877	32.045	28.4926	22.1457	23.8086
TRINITY_DN105701_c0_g1_i1.p1	0.374325	0.102179	0.096856	0	0	0	0	0	0	0	0	0
TRINITY_DN105714_c0_g1_i1.p1	0.369091	0	0	0	0	0	0	0	0	0	0	0
TRINITY_DN10572_c0_g1_i1.p1	9.76899	14.1691	17.9133	29.4658	12.8339	14.772	15.1695	13.67	12.53	18.6129	18.7979	18.8173
TRINITY_DN10573_c0_g1_i1.p1	6.36314	3.7195	5.33261	2.50963	4.26949	7.15667	2.84757	2.63766	2.87065	3.94704	4.41612	3.8916
TRINITY_DN10573_c0_g1_i2.p1	0.30448	0	0	0	0	0	0.197505	0	0	0.125834	0.243036	0
TRINITY_DN10573_c0_g1_i5.p1	6.10501	3.85603	6.21143	3.78981	4.9649	8.06608	3.56775	3.59042	2.83654	5.13306	6.03702	4.56269
TRINITY_DN10574_c0_g1_i5.p1	17.0762	20.9297	13.691	30.8393	11.133	31.3172	8.642	14.2352	22.1116	17.1132	19.9993	21.099
TRINITY_DN10574_c1_g1_i1.p1	2.9594	1.08574	2.33811	2.50929	5.01569	3.00526	3.26458	0.37635	0.926766	6.00155	9.35974	3.50981
TRINITY_DN10575_c0_g1_i2.p1	6.76373	4.95709	5.91832	2.17315	2.30373	3.30781	4.29979	2.51173	2.88405	4.67322	4.17465	5.13654
TRINITY_DN10575_c0_g2_i3.p1	11.2384	8.127	8.20738	9.51176	10.662	11.9711	9.17936	7.44382	7.69906	7.4759	6.84032	7.9433
TRINITY_DN10576_c0_g2_i7.p1	1.09227	0.997466	0.187745	0	0	0	0	0	0	0	0	0
TRINITY_DN10576_c0_g2_i8.p1	0.642802	1.01936	0.48733	0	0	0	0	0	0	0	0	0
TRINITY_DN10576_c0_g2_i9.p1	0.594852	0.060641	0.280303	0	0	0	0	0	0	0	0	0
TRINITY_DN105776_c0_g1_i1.p1	0.719046	0	0	0	0	0	0	0	0	0	0	0
TRINITY_DN105780_c0_g1_i1.p1	0.359092	0	0	0	0	0	0	0	0	0	0	0
TRINITY_DN105789_c0_g1_i1.p1	1.1205	0.999242	0	0	0	0	0	0	0	0	0	0
TRINITY_DN10578_c0_g1_i11.p1	2.72088	1.93959	3.45034	0.286156	1.16555	2.5556	6.14063	5.57837	8.05396	3.13855	1.85633	2.19005
TRINITY_DN105795_c0_g1_i1.p1	1.03323	0	0.708216	0	0	0	0	0	0	0	0	0
TRINITY_DN105796_c0_g1_i1.p2	0.381152	0	0	0	0	0	0	0	0	0	0	0
TRINITY_DN10579_c0_g1_i4.p1	3.08066	0.530858	9.92632	5.22731	1.46558	9.90483	0.11241	0.070991	0.236288	0	0	0
TRINITY_DN10579_c0_g1_i5.p1	1.96234	1.3595	1.77571	1.40284	1.11572	2.13013	0.128216	0.048611	0.283152	0.055398	0	0.273713
TRINITY_DN10579_c0_g2_i2.p1	2.10311	1.33741	2.4525	6.98445	4.09685	6.20112	0.513307	0.675372	0.55522	0	0.071126	0
TRINITY_DN10579_c0_g2_i3.p1	0.96544	0.915519	1.07591	2.16006	1.36489	2.83805	0.11369	0	0.42194	0	0	0.384594
TRINITY_DN10579_c0_g2_i9.p1	5.17414	3.64223	7.22395	21.8121	7.32181	13.3177	1.55796	1.08593	1.98801	0.393639	0.404382	0.389349
TRINITY_DN1057_c1_g1_i1.p1	1.02878	0	0	0	0	0	0	0.475463	0	0	0	0
TRINITY_DN105808_c0_g1_i1.p1	0.512559	0.160878	0.453728	0	0	0	0	0	0	0	0	0
TRINITY_DN105811_c0_g1_i1.p1	0.653267	0	0.447403	0	0	0	0	0	0	0	0	0
TRINITY_DN105814_c0_g1_i1.p1	0.555204	0	0	0	0	0	0	0	0.2145	0	0	0
TRINITY_DN10582_c0_g1_i1.p1	1.0298	1.14911	2.09886	0.128228	0.083212	0.64867	0.03182	0	0	0.033104	0	0.03326
TRINITY_DN10582_c0_g2_i1.p1	0.745832	0.668018	1.24512	0	0.351834	0.293299	0	0	0	0	0.116697	0
TRINITY_DN105832_c0_g1_i1.p1	0.389402	0	0	0	0	0	0	0	0	0	0	0
TRINITY_DN105834_c0_g1_i1.p1	1.1205	0.499621	0	0	0	0	0	0	0	0	0	0
TRINITY_DN10583_c0_g1_i5.p1	1.03279	0.509722	0.961657	0.143521	0.887754	0.541588	0.336862	0.659144	0.299194	0.90394	1.0081	0.89945
TRINITY_DN105840_c0_g1_i1.p1	0.734324	0	0	0	0	0	0	0	0	0	0	0
TRINITY_DN105847_c0_g1_i1.p1	0.649855	0.723829	0.668031	0	0	0	0	0	0	0	0	0
TRINITY_DN10584_c0_g1_i1.p1	1.80481	0.892293	2.88956	1.52335	0.072331	3.95357	0.071553	0	0.450452	0.171226	0	0
TRINITY_DN10584_c0_g2_i1.p1	16.4345	2.51148	13.1403	11.5837	1.67338	43.903	0	0	0.55272	0	0	0
TRINITY_DN105853_c0_g1_i1.p1	1.26125	0.561524	0.518232	0	0	0	0	0	0	0	0	0
TRINITY_DN105855_c0_g1_i1.p1	0.25225	0	0	0	0	0.426454	0	0	0	0	0	0
TRINITY_DN10585_c0_g1_i5.p1	6.57169	5.66083	6.24125	8.21849	6.41082	9.40234	9.36054	10.4178	10.9387	10.1351	11.7475	15.6339
TRINITY_DN10586_c0_g1_i1.p1	11.26	7.75938	11.8787	7.18921	6.68777	9.80831	6.11852	5.87074	6.33065	6.30828	5.18138	4.52169
TRINITY_DN105876_c0_g1_i1.p2	0.317131	0	0.325985	0	0	0	0	0	0	0	0	0
TRINITY_DN105879_c0_g1_i1.p1	0.950358	0.529486	0	0	1.96395	0	0.294257	0.548421	0	0.788679	0	0
TRINITY_DN10587_c2_g1_i1.p1	2.78954	4.90867	5.04361	0	0	0	0	0	0	0	0	0
TRINITY_DN10587_c2_g2_i1.p4	0	0	0.815901	0	0	0	0	0	0	0	0	0
TRINITY_DN10587_c2_g2_i2.p1	1.26258	1.89735	2.43706	0	0	0	0	0	0	0	0	0
TRINITY_DN10587_c2_g3_i1.p1	1.44379	2.04281	2.39993	0	0	0	0	0	0	0	0	0
TRINITY_DN10587_c2_g4_i1.p1	0.35813	0.948021	1.10383	0.499902	0	1.79299	2.10991	1.9894	2.69062	0	0	0
TRINITY_DN10587_c3_g1_i1.p1	0.594957	0.322906	1.32245	0	0	0	0	0	0	0	0	0
TRINITY_DN10588_c0_g1_i1.p1	20.4413	20.8638	19.4022	19.4385	29.4126	25.9839	25.9839	34.3802	24.4427	13.246	15.5979	19.5821
TRINITY_DN10588_c1_g1_i2.p1	4.14643	8.51214	3.78119	0.028385	0	0	0	0	0	0	0	2.18679
TRINITY_DN10588_c2_g1_i3.p1	26.8807	27.7323	25.6702	40.1738	28.5856	46.5919	22.9956	27.2506	18.3542	54.2869	42.0455	48.9774
TRINITY_DN105893_c0_g1_i1.p1	0.79167	0	0	0	0	0	0	0	0	0	0	0
TRINITY_DN1058_c0_g1_i1.p2	0	0	0	0	0	0	0	11.2326	3.64337	10.6194	0	0
TRINITY_DN1058_c0_g1_i10.p1	31.5996	29.3992	40.5635	18.0873	25.1185	32.0869	27.1875	24.8366	26.7207	39.8277	36.1658	29.2191
TRINITY_DN1058_c0_g1_i4.p1	45.3936	42.083	47.8008	42.857	35.6416	49.4035	24.737	20.0596	22.7495	34.9951	37.1273	24.6315
TRINITY_DN1058_c1_g1_i1.p1	32.1264	23.6711	35.9483	30.8018	21.8681	31.4863	25.8236	23.6752	25.6026	17.5907	19.641	19.0827
TRINITY_DN10590_c0_g1_i2.p1	3.87517	3.48897	4.26221	2.88666	4.14874	3.74932	2.8402	2.93754	2.57207	3.16337	3.51893	5.81074
TRINITY_DN10590_c0_g1_i6.p1	0.471601	0.093307	0	0	0	0	0	0	0.097852	0	0.22698	0
TRINITY_DN105917_c0_g1_i1.p1	0.499591	0	0	0	0	0	0	0	0	0	0	0
TRINITY_DN10591_c0_g1_i2.p1	1.01822	0.990167	4.22265	0.819424	0	1.05941	0.921645	0.18713	6.79947	0	0	0
TRINITY_DN105925_c0_g1_i1.p1	0.28602	1.2629	0	0	0	0	0	0	0	0	0	0
TRINITY_DN10593_c0_g1_i3.p2	1.12629	1.65717	0	4.36749	4.91102	4.06719	0.230929	0.653831	0.36272	0	1.28293	0.274553
TRINITY_DN10593_c0_g1_i3.p3	1.82005	0.578669	0	8.62339	7.07293	1.7587	0	0	1.00876	0.844045	0	0
TRINITY_DN10593_c0_g1_i3.p1	1.46445	0.804391	0.302485	4.18354	4.50686	1.94566	0.180038	0	0.849365	1.3471	0.581212	0.415707
TRINITY_DN10593_c1_g1_i1.p1	7.06299	8.42286	7.77347	10.7539	4.7706	8.52908	4.6885	12.2208	2.44542	4.12647	3.41874	1.52102
TRINITY_DN10593_c4_g1_i1.p1	0.584103	0.434103	0	1.83848	7.59465	0.984775	0	0	0	0	0	0
TRINITY_DN105946_c0_g1_i1.p1	0.366113	0	0	0	0	0	0	0	0	0	0	0
TRINITY_DN105952_c0_g1_i1.p1	0.369676	0.407825	0.190608	0	0	0	0	0	0	0	0	0
TRINITY_DN105956_c0_g1_i1.p1	0.738183	0.822831	0	0	0	0	0	0	0	0	0	0
TRINITY_DN105957_c0_g1_i1.p1	0.29535	0	0	0	0	0	0	0	0	0	0	0
TRINITY_DN10595_c0_g1_i2.p1	2.33519	1.73348	2.67898	0.385045	0.627384	1.46766	0.931907	1.41425	1.2913	1.3425	2.79675	1.38929
TRINITY_DN10595_c0_g2_i2.p1	2.20478	1.93464	2.72835	1.68842	0.871155	4.57968	3.30419	3.51865	3.86384	7.3078	8.95964	8.98087
TRINITY_DN10595_c1_g1_i1.p1	5.00504	4.79885	5.71351	4.75756	5.63007	7.63379	10.0003	10.672	12.2302	6.38763	6.01874	5.05431
TRINITY_DN10597_c0_g1_i14.p1	1.1205	0	0.460414	0	0	0.756728	0	0	0	1.50482	0.621423	0
TRINITY_DN105988_c0_g1_i1.p1	0.712769	0	0	0	0	0	0	0	0	0	0	0
TRINITY_DN10598_c0_g1_i1.p1	89.2881	35.1742	67.632	37.6974	80.2492	57.5846	53.963	65.6513	59.8426	37.3617	55.8517	52.9043
TRINITY_DN10598_c2_g1_i1.p1	3.89184	0.375177	0.53846	0	0	0	0	0	0	0	0	0
TRINITY_DN105997_c0_g1_i1.p1	0.568572	0	0	0	0	0	0	0	0	0	0	0
TRINITY_DN1059_c0_g1_i1.p1	17.2794	17.4156	17.1781	6.94714	9.31954	10.9165	9.42637	12.3984	10.4308	8.56508	7.31663	6.10244
TRINITY_DN105_c0_g1_i1.p1	281.144	103.4	209.61	97.1	183.885	190.417	340.816	258.679	766.903	326.82	306.282	253.039
TRINITY_DN105_c0_g1_i7.p1	261.974	240.562	427.571	87.4071	136.042	229.93	85.0377	88.4083	194.995	212.034	277.651	132.331
TRINITY_DN105_c1_g1_i1.p1	110.667	82.9578	116.927	57.9242	40.2813	72.403	104.758	119.022	122.45	141.627	101.828	142.466
TRINITY_DN105_c2_g1_i1.p1	18.5964	18.6907	23.9823	7.78088	18.3757	16.1859	11.8277	12.982	15.1735	15.7385	19.6885	18.4383
TRINITY_DN106005_c0_g1_i1.p1	0.85873	0	0	0	0	0	0	0	0	0	0	0
TRINITY_DN10600_c0_g1_i2.p1	1.39295	1.79794	3.4045	0.802103	0.466405	1.92566	0.517572	0.627368	0.590173	0.044801	0.082819	0
TRINITY_DN10600_c0_g1_i4.p1	1.15964	0.781918	1.79465	0.633669	1.65361	2.04917	1.46467	1.63115	1.56946	1.58382	1.27774	1.27229
TRINITY_DN10600_c0_g2_i1.p1	0.319992	0.598806	0.757081	0.701767	0.515208	0.528858	0.337026	0.106326	0	0	0	0
TRINITY_DN10600_c1_g1_i1.p1	2.01006	2.13522	11.01	0	0	0.760763	0.518503	1.45102	10.2827	0.10646	0	0
TRINITY_DN10600_c2_g1_i1.p2	0.549968	1.3236	1.02388	0.845907	0.27386	0.252902	0.270351	0	0	0.160293	0	0
TRINITY_DN10600_c5_g2_i1.p1	1.02467	0.254941	0.601992	0.71687	0.723306	0.192857	0.071553	0.40604	0	0	0.150107	0
TRINITY_DN10600_c5_g3_i1.p1	0.316879	0.324574	0.512337	0.836774	0.432969	0.163768	0.425903	0	0	0	0.251503	0
TRINITY_DN10600_c6_g1_i2.p1	2.06912	0	0.546906	2.56726	1.0486	6.91017	0.973686	0.204809	3.40841	0.124441	0.11075	0
TRINITY_DN106010_c0_g1_i1.p1	0.439336	1.28703	0	0	0	0	0	0	0	0	0	0
TRINITY_DN10601_c0_g1_i1.p1	24.0308	16.7488	34.4477	289.235	128.518	190.956	136.807	105.666	146.828	1259.73	1503.74	1451.24
TRINITY_DN106023_c0_g1_i1.p3	0.464485	0	1.27319	0	0	0	0	0	0	0	0	0
TRINITY_DN10603_c0_g1_i1.p1	4.75708	2.92102	4.72579	12.1401	10.0547	9.13483	8.04794	9.25965	9.56198	17.0345	25.2923	18.1145
TRINITY_DN10604_c1_g1_i1.p1	1.84719	3.41973	6.61648	0.385939	3.02148	1.88758	43.1871	41.4781	33.4582	7.81929	7.77853	7.58115
TRINITY_DN106056_c0_g1_i1.p1	0.498616	0.083596	0.317814	0	0	0	0	0	0	0	0	0
TRINITY_DN10605_c0_g1_i2.p1	1.69808	1.61733	2.45119	0	0	0	0	0	0	0	0	0
TRINITY_DN106064_c0_g1_i1.p1	0.533449	0	0	0	0	0	0	0	0	0	0	0
TRINITY_DN106066_c0_g1_i1.p1	0.5361	0	0	0	0	0	0	0	0	0	0	0
TRINITY_DN106069_c0_g1_i1.p1	0.719046	0	0	0	0	0	0	0	0	0	0	0
TRINITY_DN106088_c0_g1_i1.p1	0.922728	0	1.51719	0.290153	0	0	0.227951	0.427063	0	0.63513	0	0
TRINITY_DN10608_c0_g1_i1.p1	53.165	51.8064	71.1834	116.841	84.322	92.2918	41.4228	36.3588	52.7459	84.165	63.3212	64.2852
TRINITY_DN106095_c0_g1_i2.p1	0.355453	0	0.420304	0	0	0	0	0	0	0	0	0
TRINITY_DN1060_c0_g1_i10.p1	105.809	66.2277	62.015	170.156	154.921	57.2088	136.028	261.234	109.726	44.0839	67.1457	48.0358
TRINITY_DN106120_c0_g1_i1.p1	0.520015	2.31468	0.534292	0	0	0	0	0	0	0	0	0
TRINITY_DN106127_c0_g1_i1.p1	0.217975	1.07292	0.112728	0	0	0	0	0	0	0	0	0
TRINITY_DN10612_c0_g1_i13.p1	5.58864	2.71171	5.92642	13.1462	3.34444	1.23018	1.26849	1.51323	2.11572	0	0	0
TRINITY_DN10612_c0_g1_i15.p1	3.77519	3.20947	5.26813	15.7461	8.97537	10.1888	0.795968	0.913661	2.44106	0.315325	0	0
TRINITY_DN106139_c0_g1_i1.p1	0.475179	0	0.97652	0	0.280565	0	0	0	0	3.15472	1.95641	0.722128
TRINITY_DN106144_c0_g1_i1.p2	0.80415	0	0	0	0	0	0	0	0	0	0	0
TRINITY_DN10614_c0_g1_i4.p1	4.09802	3.71798	5.3029	1.82758	1.58538	4.11937	2.80131	2.15941	3.54109	4.25376	5.24282	5.98379
TRINITY_DN10614_c0_g2_i5.p1	0	1.13865	0	0.887238	0	0	0.176394	0.720183	0.624575	1.76426	0.435237	0.568309
TRINITY_DN10614_c0_g2_i6.p1	9.16059	6.06797	9.57991	4.69871	7.18595	8.23528	6.7573	4.85823	6.38333	11.9327	16.0291	13.2302
TRINITY_DN106154_c0_g1_i2.p1	0.518739	0	0	0	0	0	0	0	0	0	0	0
TRINITY_DN106159_c0_g1_i1.p1	0.530091	0.194754	0.182263	0	0	0	0	0	0	0	0	0
TRINITY_DN106164_c0_g1_i1.p1	0.69569	1.17045	0.774993	0	0	0	0	0	0	0	0	0
TRINITY_DN10617_c0_g1_i1.p1	5.41493	2.97832	1.91418	0	0	0	0	0	0	0	0	0
TRINITY_DN106180_c0_g1_i1.p1	0.381152	0.56378	0.522936	0	1.67586	0.212825	3.49805	4.12529	4.19182	0	0.359557	0
TRINITY_DN106196_c0_g1_i1.p1	0.552862	0	0	0	0	0	0	0	0	0	0	0
TRINITY_DN10619_c0_g1_i1.p1	7.54268	5.83783	7.08336	9.64594	11.5106	9.47366	3.67433	4.03302	4.69839	7.1818	8.40112	7.65648
TRINITY_DN10619_c0_g1_i2.p2	0.408032	0	3.42694	5.30177	4.81713	2.44633	1.71771	0	0	0	3.93614	2.28286
TRINITY_DN1061_c0_g1_i3.p1	126.158	166.584	181.596	118.153	96.1042	171.154	172.821	112	136.388	22.8933	12.3198	13.0228
TRINITY_DN1061_c0_g1_i6.p1	19.4166	64.4508	0.777818	30.8737	0	0	26.3661	88.0887	0.287124	0	0.79757	0
TRINITY_DN106205_c0_g1_i1.p1	2.15986	1.69134	3.66055	0	0	0	0	0	0	0	0	0
TRINITY_DN10620_c0_g1_i19.p1	0.309707	0	0.556632	0	0	0	0	0	0	1.82367	0.749803	0
TRINITY_DN10620_c0_g1_i24.p1	27.2791	17.4659	12.2656	17.2424	12.3623	19.1279	7.30455	9.19309	8.08661	10.5048	9.15529	10.0559
TRINITY_DN10621_c1_g1_i1.p1	2.96339	3.52458	2.81057	0.49542	0	0.665835	0.590869	1.11629	0	1.50009	1.7146	2.29706
TRINITY_DN106225_c0_g1_i1.p1	0.424638	0.841421	0.159933	0	0	0	0	0	0	0	0	0
TRINITY_DN10622_c0_g1_i1.p1	2.40053	1.22605	1.62206	2.20372	1.02859	2.32229	2.38422	2.62573	2.78861	4.12311	3.6976	4.51484
TRINITY_DN106239_c0_g1_i1.p1	1.13714	0.422498	1.55801	0	0	0	0	0	0	0	0	0
TRINITY_DN10623_c0_g1_i1.p1	2.14333	1.4334	3.19905	1.26956	0.713964	2.91492	6.28841	7.08467	6.14862	1.49577	2.03581	1.95481
TRINITY_DN10623_c0_g1_i2.p1	4.59286	0.225324	5.61413	4.48963	0.180483	7.63886	10.3536	1.24097	16.8321	2.6614	0.537703	0.267586
TRINITY_DN10623_c0_g2_i1.p1	1.27779	0.922693	1.20374	1.55122	1.78728	2.0026	1.52589	1.51593	1.51378	0.521185	0.45241	0.880786
TRINITY_DN10623_c0_g2_i1.p2	2.1001	0.413991	3.74258	2.02874	2.74966	5.79821	5.51466	1.22973	4.46691	1.01798	0.78103	0.497933
TRINITY_DN10624_c0_g1_i14.p1	0.614897	0.133433	0.878705	0	1.02934	0.77762	0.053458	0	0	0.37101	0.288579	0.099839
TRINITY_DN10624_c0_g1_i2.p1	2.83573	3.13715	2.92096	2.88461	1.31754	2.3687	2.28212	1.77177	3.37073	9.05251	3.95081	3.25147
TRINITY_DN10624_c0_g1_i20.p1	1.84921	0.560299	2.38125	1.35756	0	0.518066	0.7825	0.273357	0.568607	1.45481	1.04334	0.163246
TRINITY_DN10624_c0_g1_i6.p1	1.86742	0	4.86908	6.99444	1.34488	11.4677	0.460092	0.866391	4.08887	0.844234	0.351746	1.13044
TRINITY_DN10624_c0_g1_i7.p1	3.54674	2.6302	3.03867	2.54649	0.880412	5.21244	4.55636	4.11034	3.42687	20.8912	12.6606	16.7992
TRINITY_DN106253_c0_g1_i1.p1	0.341524	0	0	0	1.41693	0	0	0	0	0	0	0
TRINITY_DN10625_c0_g1_i10.p1	3.17839	3.53389	4.15913	9.95258	13.265	5.09366	0.890645	3.68372	1.67481	0	0	0
TRINITY_DN10625_c0_g1_i4.p2	2.53964	0.471962	1.73942	1.33385	2.99846	4.9992	0.26174	0.977658	0	0	0	0
TRINITY_DN106263_c0_g1_i1.p1	0.666121	0	0	0	0	0	0	0	0	0	0	0
TRINITY_DN106265_c0_g1_i1.p1	0.381152	0.28189	0	0	0	0	0	0	0	0	0	0
TRINITY_DN10626_c0_g1_i4.p1	41.033	43.266	36.7353	33.4947	86.3215	89.0382	25.4382	62.7376	26.5672	13.9258	11.6977	6.56074
TRINITY_DN10626_c1_g1_i1.p1	1.9661	1.34628	0	0.236991	1.62037	0.762301	0	0.35049	0	0.521949	0	1.86122
TRINITY_DN106283_c0_g1_i1.p1	0.124507	0	0.256267	0.971451	1.64396	2.50204	0	0.288797	0.721564	3.79905	8.09017	1.50725
TRINITY_DN106285_c0_g1_i1.p1	1.40071	0	0	0	0	0	0	0	0	0	0	0
TRINITY_DN106288_c0_g1_i1.p1	0.617271	0	0	0	0	0	0	0	0	0	0	0
TRINITY_DN10628_c0_g1_i1.p1	1.73993	1.77568	1.41357	0	0	0	0	0	0	0	0	0
TRINITY_DN10629_c0_g1_i3.p1	9.41361	13.9932	4.22063	4.14006	48.3191	19.3307	25.1562	46.1433	17.331	13.9465	9.67997	8.73799
TRINITY_DN10629_c0_g1_i6.p1	51.6463	6.15346	6.37298	2.51319	55.6561	10.9086	17.9525	46.9127	10.1307	8.49417	1.60925	6.06175
TRINITY_DN1062_c0_g1_i1.p1	40.3752	28.3475	38.3762	29.912	72.6405	51.3261	56.2277	46.5971	58.0384	23.0348	28.8462	26.4593
TRINITY_DN10630_c0_g1_i2.p1	13.4773	9.79762	14.627	4.64518	10.2914	5.72673	7.61618	9.18486	8.37597	29.0198	44.1415	37.4089
TRINITY_DN106310_c0_g1_i1.p1	1.17448	1.71704	0	1.23672	9.8893	0	0.973465	8.11106	0.764809	342.253	211.993	250.466
TRINITY_DN106328_c0_g1_i1.p1	0.358663	0	0.184962	0	0	0	0	0	0	0	0	0
TRINITY_DN10632_c2_g1_i1.p1	1.6083	0.596314	0	1.69402	6.98006	4.98723	0	0.618289	0	6.90797	8.59758	0
TRINITY_DN106335_c0_g1_i1.p2	0.634262	0	0	0	0	0	0	0	0	0	0	0
TRINITY_DN106346_c0_g1_i1.p1	0.734324	0.545202	1.00599	0	0	0	0	0	0	0	0.667883	2.22391
TRINITY_DN106353_c0_g1_i1.p1	0.411556	0.45881	0	0	0	0	0	0	0	0	0	0
TRINITY_DN106359_c0_g1_i1.p1	0.34566	0	0	0	0	0	0	0	0	0	0	0
TRINITY_DN10636_c0_g1_i1.p1	8.0364	7.05136	10.6774	11.6814	25.9296	13.1194	23.8764	26.3259	22.1557	8.26702	11.4089	11.0888
TRINITY_DN10636_c0_g1_i2.p2	1.0113	0	1.18832	0.226195	0	1.69789	1.06877	1.00465	1.11654	0	0	0
TRINITY_DN10638_c0_g1_i2.p1	19.2481	21.9867	33.7566	0.145375	0	1.09685	4.36561	10.1189	3.88024	33.3295	6.0802	6.39481
TRINITY_DN10638_c1_g1_i3.p1	9.10033	21.9869	27.7945	0.508353	0	0.109373	1.45904	7.05018	1.4027	29.5964	9.64912	3.88743
TRINITY_DN10639_c0_g1_i6.p1	11.7214	12.7735	14.0978	21.7433	1.63066	18.1317	13.8547	13.8191	11.9664	51.1735	37.2324	25.7373
TRINITY_DN1063_c0_g1_i3.p1	5.88979	6.05442	7.37502	8.78654	14.5422	11.1922	5.35891	9.31384	7.92385	5.59228	8.1169	7.75293
TRINITY_DN1063_c0_g1_i5.p1	2.89889	4.13258	4.63126	2.03653	7.78909	8.92213	2.11883	9.83796	3.17905	1.63696	3.20677	3.52487
TRINITY_DN1063_c0_g1_i8.p1	6.98113	7.27964	12.1118	8.24324	17.5315	5.99038	4.54557	9.37546	4.33951	2.25723	11.0336	7.85923
TRINITY_DN1063_c1_g1_i1.p1	22.071	18.5242	22.2157	24.1718	19.0106	23.9228	16.7345	18.7648	20.2539	19.3862	21.9996	27.2587
TRINITY_DN106405_c0_g1_i1.p1	0.620932	0	1.14045	0.851534	1.78811	1.83187	0.339246	0.160335	0.533605	3.97331	4.89332	3.11345
TRINITY_DN106407_c0_g1_i1.p1	0.634911	0	0.434856	1.66731	2.74859	0	0	0	0	5.02144	0	5.85103
TRINITY_DN10640_c0_g1_i3.p1	2.97878	2.11781	3.80133	0.116626	6.84258	3.83265	3.7901	3.4714	3.01818	0.231015	0.785746	0
TRINITY_DN10641_c0_g1_i1.p1	138.026	95.3523	106.524	102.194	175.7	152.436	132.456	224.04	154.071	207.713	351.55	375.222
TRINITY_DN106432_c0_g1_i1.p1	1.30004	1.15734	1.06858	0.410637	0	0	1.61176	0	2.5219	0	0.70007	0
TRINITY_DN106438_c0_g1_i1.p1	0.498789	0.090661	0.086081	0	0	0	0	0	0	0	0	0
TRINITY_DN106439_c0_g1_i1.p1	0.448198	0	0	0	0	0	0	0	0	0	0	0
TRINITY_DN10644_c0_g1_i1.p1	8.33875	5.44968	6.45999	3.49934	5.38974	6.75996	6.72596	6.24282	5.61577	7.52226	9.17844	6.99841
TRINITY_DN10644_c0_g2_i3.p1	8.40591	8.05406	9.43554	6.0363	4.45153	12.3051	6.22559	4.80283	7.1701	6.85618	7.755	7.90879
TRINITY_DN10644_c1_g1_i3.p1	1.95447	2.52835	1.96657	0	0	0	0	0	0	0	0	0
TRINITY_DN10644_c1_g2_i1.p1	0.635292	0.909623	0.475018	0	0	0	0	0	0	0	0	0
TRINITY_DN10645_c0_g1_i2.p1	7.68864	4.79195	14.1637	1.35814	1.28599	4.65974	24.5418	37.1369	32.2589	84.5842	65.1798	56.7489
TRINITY_DN106462_c0_g1_i1.p1	0.617271	0	0	0	0	0	0	0	0	0	0	0
TRINITY_DN106465_c0_g1_i1.p1	0.537994	0	0	0	0	0	0	0	0	0	0	0
TRINITY_DN106467_c0_g1_i1.p2	0.499591	0	1.71181	0	0	0	0	0	0	0	0	0
TRINITY_DN10646_c0_g1_i1.p1	10.1374	4.19027	9.03479	0.301825	10.5749	33.8251	0.037387	0	0.147489	0	0	0
TRINITY_DN106472_c0_g1_i1.p1	0.672297	1.49886	0	0	0	0	0	0	0	0	0	0
TRINITY_DN10647_c0_g1_i2.p1	2.21536	1.82741	2.90967	2.02252	3.21233	4.44148	2.29414	2.61252	2.44439	4.9858	6.42263	5.04525
TRINITY_DN10647_c0_g1_i3.p1	1.43231	1.14162	2.80842	1.34128	0.890453	4.65296	2.09011	2.08712	0.724283	4.72504	2.90494	2.1099
TRINITY_DN10648_c0_g1_i1.p1	6.95155	5.18321	9.01576	4.72408	4.99079	7.45184	5.81022	5.52785	6.54358	3.68727	4.21758	3.61567
TRINITY_DN106497_c0_g1_i1.p1	0.846548	0	0	0	0	0	0	0	0	0	0	0
TRINITY_DN1064_c2_g1_i1.p1	2.83557	0.241319	0	0	0.131738	0	0	0	0	0	0	0.325147
TRINITY_DN1064_c5_g1_i1.p1	20.602	20.9189	20.8061	0	0	0	0	0	0	0	0	0
TRINITY_DN106508_c0_g1_i2.p1	0.619165	0.630187	0.683898	0	0	0	0	0	0	0	0	0
TRINITY_DN10650_c0_g1_i4.p1	42.6167	20.9954	35.5134	42.6675	22.6961	85.0848	90.0023	20.8948	29.9118	8.54471	6.33919	8.22522
TRINITY_DN10650_c0_g1_i6.p1	14.5108	15.6106	21.763	7.12324	13.7588	12.1325	8.15414	3.59609	2.49942	0	0.412532	1.82582
TRINITY_DN10650_c0_g1_i7.p1	7.07815	4.92625	9.15117	0.395665	4.53001	3.41078	0.773182	0.670338	2.4434	0	0	1.08126
TRINITY_DN106512_c0_g1_i1.p1	0.5045	0.561524	0	0	0	0	0	0	0	0	0	0
TRINITY_DN106536_c0_g1_i1.p2	1.1402	0	1.17171	0	0	0	0	0	0	0	0	0
TRINITY_DN10653_c0_g1_i13.p1	2.22686	2.35734	2.18123	1.35957	1.8854	1.93409	1.48802	1.94999	1.41551	2.62597	3.51407	3.30188
TRINITY_DN10653_c0_g1_i6.p1	3.3372	3.83767	1.7548	3.74217	1.40688	3.93355	0.903686	0.52601	0.656487	3.47724	2.03585	2.50426
TRINITY_DN106542_c0_g1_i1.p1	0.329722	0.144649	0.408867	0	0	0	0	0	0	0	0	0
TRINITY_DN106549_c0_g1_i1.p2	0.341524	1.52216	0	0	1.61935	0.86194	0.421561	0	1.98015	0	0	0
TRINITY_DN10655_c0_g1_i1.p2	1.20024	0.264983	0	0	0	0	0	0	0	0	0	0
TRINITY_DN10655_c0_g1_i11.p1	0.461266	0	0.161043	0	0	0	0	0	0	0	0	0
TRINITY_DN10655_c0_g1_i12.p1	1.14168	0	0	0	0	0	0	0	0	0	0	0
TRINITY_DN10655_c0_g1_i5.p1	0.916594	0.09469	0	0	0	0	0	0	0	0	0	0
TRINITY_DN106570_c0_g1_i1.p1	0.438596	0.297972	0.341023	0	0	0	0	0	0	0	0	0
TRINITY_DN10659_c0_g1_i1.p1	11.4818	15.8735	16.577	4.92978	8.73776	8.27539	12.8666	12.9839	12.2505	37.048	45.2703	37.8251
TRINITY_DN1065_c0_g1_i5.p1	40.4069	20.9125	43.4276	21.6211	30.0807	51.2861	37.1968	32.136	52.963	3.51366	3.02409	3.1318
TRINITY_DN10660_c0_g1_i6.p1	10.4192	10.6007	11.5471	6.28006	6.55638	11.3347	8.99002	8.81843	11.2057	11.5017	12.3983	13.8191
TRINITY_DN10661_c0_g1_i1.p1	8.50041	5.67845	13.0452	1.90817	5.19029	5.37091	1.88055	1.32001	3.36035	2.91282	3.23166	4.91656
TRINITY_DN106620_c0_g1_i1.p1	0.448198	0	0	0	0	0	0	0	0	0	0	0
TRINITY_DN10662_c0_g1_i1.p1	7.76188	4.39124	7.12913	3.08925	4.78315	6.88701	0.942037	0.811613	1.17062	0.496477	0.451314	0.183459
TRINITY_DN106639_c0_g1_i1.p1	2.72604	4.77514	0.400146	0.919241	0.230141	0	1.44361	3.15219	0.674981	0	0	0
TRINITY_DN10663_c1_g1_i1.p1	1.07599	0.197719	1.10977	0.694765	0.328045	1.34408	0.110291	0	0	1.43287	0.487245	0.260767
TRINITY_DN106647_c0_g1_i1.p1	0.151238	0	0	0	0	0	0	0	0	0	0	0
TRINITY_DN106659_c0_g1_i1.p1	0.518739	0	0	0	0	0	0	0	0	0	0	0
TRINITY_DN10665_c0_g1_i10.p1	13.3878	11.4727	10.3828	3.41742	3.72578	13.0617	10.1574	18.873	9.81804	8.51772	2.941	1.51667
TRINITY_DN10665_c0_g1_i12.p1	15.1089	15.7398	14.4113	9.10181	21.5262	24.3453	4.0216	22.525	5.58917	2.52226	2.85499	3.40164
TRINITY_DN10665_c0_g1_i2.p1	17.0847	30.5204	50.614	29.5905	31.3765	56.2703	13.1706	34.2431	8.5534	2.85809	2.69144	3.46595
TRINITY_DN10666_c0_g1_i2.p1	1.13201	0.250174	0.910329	0.361453	0.492746	0.349716	1.1812	0.652374	0.967751	5.17425	3.76206	2.71758
TRINITY_DN10666_c0_g2_i1.p1	4.28137	5.41127	6.92962	0.309943	0.222569	1.52714	0.035655	0.033807	0.309457	1.43919	0.868065	0.829521
TRINITY_DN106675_c0_g1_i1.p1	0.617271	0.45881	0.422794	0	0	0	0	0	0	0	0	0
TRINITY_DN10667_c0_g1_i1.p2	24.3179	26.5454	28.1355	28.5185	14.2061	30.9923	29.5262	36.3345	25.9545	52.1515	38.9786	29.7387
TRINITY_DN106682_c0_g1_i1.p1	1.02878	0	0	0	0	0	0	0	0	0	0	0
TRINITY_DN106687_c0_g1_i1.p1	1.05945	0	1.63468	0	0	0	0	0	0	0	0	0
TRINITY_DN10668_c0_g2_i1.p1	1.1535	0	0	1.09207	0.272397	0	0.285552	0.532513	0	3.85184	0	0
TRINITY_DN1066_c0_g1_i1.p1	56.7683	80.0325	117.617	26.7158	58.5131	330.918	47.1468	51.9357	25.3912	60.2741	54.0065	75.7931
TRINITY_DN1066_c0_g1_i5.p1	52.6818	53.4011	86.9266	10.0156	20.1158	116.391	45.28	80.0104	26.3976	28.1497	22.5188	14.0685
TRINITY_DN106702_c0_g1_i1.p1	0.28602	0.210478	0.1966	0.29586	0.579635	0	0.117294	0.442744	0	1.23404	0	0
TRINITY_DN106703_c0_g1_i1.p1	2.11203	1.08574	9.01842	29.8289	10.9959	6.01052	0	0	0	0	0	0
TRINITY_DN106712_c0_g1_i1.p2	1.38183	0	0	0	5.56668	0	0	0.637405	0	0	0	0
TRINITY_DN10671_c0_g1_i2.p1	0.978584	0.671572	0.907854	0	0	0	0	0	0	0	0	0
TRINITY_DN106728_c0_g1_i1.p1	0.646933	0.611737	0.381215	0	0	0	0	0	0	0	0	0
TRINITY_DN10672_c0_g1_i1.p2	21.8582	10.5897	16.1126	12.0004	10.3809	24.4951	5.88514	15.9042	17.9565	3.9434	1.95641	8.66554
TRINITY_DN106735_c0_g1_i1.p1	0.448198	0	0	0	0	0	0	0	0	0	0	0
TRINITY_DN106737_c0_g1_i1.p1	1.30004	0.578669	0	0	0	0	0	0	0	0	0	0
TRINITY_DN106747_c0_g1_i1.p1	0.800405	0	0	0	0	0	0	0	0	0	1.12799	0
TRINITY_DN10675_c0_g1_i1.p1	1.53293	2.86815	1.39809	0	0	0	0	0	0	0	0	0
TRINITY_DN10676_c0_g2_i1.p1	15.8605	2.31468	12.823	4.51701	1.23007	4.83643	0.644705	0	0.50438	0	0	0
TRINITY_DN106793_c0_g1_i1.p1	0.774141	0	0	0	0	0.260222	0	0.358745	0	0	0	0
TRINITY_DN1067_c0_g1_i1.p1	16.8895	3.25151	10.116	0	0.19284	0	0	0	0	0.166125	0	0
TRINITY_DN1067_c0_g2_i2.p1	34.8429	42.9185	77.977	1.60339	0.311673	1.06683	2.6122	4.30349	3.46156	1.51188	0.151549	0.246037
TRINITY_DN10680_c0_g1_i16.p1	12.1477	16.7342	25.1431	1.95897	16.0337	9.84652	12.1688	21.537	14.2598	2.27849	0.961161	2.6025
TRINITY_DN106812_c0_g1_i1.p1	0.80415	0	0	0	0	0	0	0	0	0	0	0
TRINITY_DN10682_c0_g1_i4.p1	46.5656	61.5834	51.2534	90.5392	38.7077	77.355	64.8728	62.0913	51.7121	74.2928	54.7627	79.1309
TRINITY_DN10682_c0_g2_i1.p1	11.2299	8.41963	11.7159	5.17414	7.89437	10.1768	8.26679	10.6231	8.14798	10.596	13.8233	11.6192
TRINITY_DN10682_c1_g1_i1.p1	22.2072	17.1154	89.9739	10.6384	3.78112	19.8846	17.1901	45.4043	20.8705	451.782	701.532	595.091
TRINITY_DN10683_c1_g1_i1.p1	111.373	80.6591	194.776	39.1978	38.7259	80.1697	124.496	102.869	146.112	625.898	650.092	821.154
TRINITY_DN10685_c0_g1_i10.p1	6.75945	5.07795	7.3944	4.06753	2.64713	9.18495	16.3788	14.5523	17.8499	6.55116	5.61863	4.32441
TRINITY_DN10685_c0_g1_i4.p1	7.42033	3.30329	6.42467	3.35828	12.1812	8.94779	4.95092	9.74232	7.38412	8.69024	14.1317	15.214
TRINITY_DN10685_c0_g1_i8.p1	9.81783	8.91038	14.1568	6.54813	20.7053	15.6154	8.10069	11.0753	10.2528	14.2851	19.1742	18.9833
TRINITY_DN106866_c0_g1_i1.p1	0.350358	0	0	0	0	0	0	0	0	0	0	0
TRINITY_DN10686_c0_g1_i1.p1	50.1115	43.8101	69.0013	98.164	212.756	109.334	49.8743	65.5347	75.0703	80.0159	83.5188	69.6002
TRINITY_DN10686_c3_g1_i1.p1	1.26166	1.12434	1.03937	0	0	0	0	0	0	0.825295	1.3673	0
TRINITY_DN106871_c0_g1_i1.p1	0.855148	0	0	0	0	0.965071	0	1.31479	0	0	0.75002	0
TRINITY_DN10687_c0_g1_i1.p1	4.16696	3.67913	4.64362	2.45326	7.51047	4.80757	2.17183	3.0991	3.25905	4.46509	4.35993	2.88683
TRINITY_DN106885_c0_g1_i1.p1	0.176697	0.194754	0.182263	0	0	0	0	0	0	0	0	0
TRINITY_DN106889_c0_g1_i1.p1	0.327181	0	0	0	0	0	0	0	0	0	0	0
TRINITY_DN106891_c0_g1_i1.p1	0.408753	0.728711	0.461902	0	0	0	0	0	0	0	0	0
TRINITY_DN106898_c0_g1_i1.p1	0.774141	1.37873	0	0	0	0.520444	0	1.43498	0	0	0	0
TRINITY_DN10689_c0_g1_i2.p1	15.6274	1.36003	5.23121	0.930682	0.368464	0	4.1625	0	2.60745	0.653339	0	0.885533
TRINITY_DN10689_c1_g1_i1.p1	0.964303	0	1.9869	0.999715	0	2.50538	0.263739	0.249113	0.413941	0	0.29793	0
TRINITY_DN1068_c0_g1_i4.p1	98.0352	232.969	173.64	98.444	140.084	104.608	19.433	19.2849	11.9542	17.7609	8.37194	20.477
TRINITY_DN1068_c1_g1_i1.p1	30.0247	50.6411	55.5864	0	0	13.9906	11.9711	23.7455	24.4644	2.88321	1.2021	1.4218
TRINITY_DN1068_c2_g1_i1.p1	14.3024	44.46	19.4874	3.36791	4.15637	2.90596	0	0	0	0	0.323048	1.73421
TRINITY_DN1068_c3_g1_i4.p1	55.3823	64.1523	109.239	0.054561	2.72591	6.77393	28.7445	53.3053	24.5937	101.157	28.0682	36.805
TRINITY_DN106903_c0_g1_i1.p1	0.253838	8.7014	2.96854	0.130981	1.75904	1.26721	0.520274	0	1.30823	0	0	0
TRINITY_DN10690_c0_g1_i1.p1	5.7787	3.74094	5.66907	3.24209	1.40412	5.08207	3.91403	3.81345	4.369	7.90459	6.53097	6.54089
TRINITY_DN106917_c0_g1_i1.p1	0.333406	0.14629	0.413414	0	0	0	0	0	0	0	0	0
TRINITY_DN10691_c0_g1_i1.p1	26.6853	24.1468	28.4333	18.5957	19.9196	39.1456	34.8299	30.7882	34.1429	24.5986	23.6243	23.6216
TRINITY_DN106926_c0_g1_i1.p1	0.518922	0	0.612427	0	0	0	0	0	0	0	0	0
TRINITY_DN10692_c0_g1_i3.p1	2.45984	4.60733	5.36616	0.571858	2.49878	8.98373	2.09654	7.60733	4.10158	0.764505	0.76609	0.912001
TRINITY_DN10692_c0_g1_i4.p1	5.99385	5.37878	5.69514	9.61141	6.9102	13.7551	5.81308	3.2927	3.99238	1.69754	1.41535	2.18377
TRINITY_DN10692_c0_g2_i1.p1	1.30734	1.54237	2.30466	0.392051	0.541353	0.755959	0.16422	0.161562	0.153654	0.466436	0.594753	0.317183
TRINITY_DN106931_c0_g1_i1.p1	0.327181	0.482638	0	0	0	0	0	0	0	0	0	0
TRINITY_DN10694_c0_g1_i1.p2	11.7106	9.6475	26.3619	0.784346	1.77799	7.84286	1.43862	0.385693	6.75924	3.45453	1.42665	0.961571
TRINITY_DN10694_c0_g1_i2.p2	1.52223	0	0	0	0	0	0	0	0	0	0	1.70602
TRINITY_DN106960_c0_g1_i1.p1	0.973505	0.434103	0.400146	0	0	0	0	0	0	0	0	0
TRINITY_DN106963_c0_g1_i1.p2	0	0	1.03646	0	0	0	0	0	0	0	0	0
TRINITY_DN106969_c0_g1_i1.p1	1.49877	0	0	0	0	0	0	0	0	0	0	0
TRINITY_DN10698_c0_g1_i16.p1	0.912214	2.42089	3.42626	5.17199	5.85619	6.57158	4.55207	2.58812	2.8746	2.42363	3.5508	2.42062
TRINITY_DN10698_c0_g1_i30.p1	4.21978	3.82255	5.17381	0	0.563757	1.34885	3.20652	6.30193	2.6846	9.49331	10.2706	11.2473
TRINITY_DN1069_c0_g1_i2.p1	9.29116	6.7496	8.1204	7.17089	6.07702	12.9336	9.6648	10.131	10.9162	6.107	11.124	10.1171
TRINITY_DN106_c0_g1_i1.p1	187.018	121.779	160.564	221.637	118.762	395.723	122.015	238.63	170.345	491.81	494.471	518.993
TRINITY_DN106_c0_g1_i2.p1	302.861	219.485	247.42	151.996	213.912	239.369	262.631	361.596	312.048	535.42	550.409	536.854
TRINITY_DN106_c1_g1_i1.p1	23.7127	34.3405	29.5698	23.5712	41.5115	23.6307	18.7921	25.1878	25.1943	58.9119	64.043	68.1504
TRINITY_DN107007_c0_g1_i1.p1	0.273769	0	0	0	0	0	0	0	0	0	0	0
TRINITY_DN107008_c0_g1_i2.p1	0.881007	0.704916	0.826638	0	0	0	0	0	0	0	0	0
TRINITY_DN10700_c0_g1_i6.p2	11.1456	3.90254	8.21864	2.75869	2.68545	5.96066	4.91616	8.00592	5.39774	0.394664	1.31622	3.31073
TRINITY_DN10700_c0_g1_i7.p1	8.122	7.52938	10.6692	9.14766	28.0036	14.6407	7.12026	6.91607	6.90166	8.13437	10.4963	6.90354
TRINITY_DN10700_c1_g1_i1.p1	0.871548	0.552317	1.5376	0.19429	1.34506	2.71054	0.306727	1.44399	0.962086	0	0	0
TRINITY_DN10700_c2_g1_i1.p1	2.9155	1.55803	1.09358	1.50562	0.754723	0.147115	1.41263	2.05177	0.341466	6.19306	1.67697	1.28224
TRINITY_DN10701_c0_g1_i1.p1	21.9947	15.632	22.8233	22.2397	30.4763	33.8998	9.76762	16.4719	10.8644	18.666	20.268	16.0529
TRINITY_DN107036_c0_g1_i1.p1	0.950358	1.58846	0	0	0	0.803117	0	0	0	0	0	0
TRINITY_DN107045_c0_g1_i1.p1	0.475179	1.58846	0.48826	0	0	0	0	0	0	0	0	0
TRINITY_DN107046_c0_g1_i1.p1	0.353944	0.693809	0.586695	0	0	0	0	0	0	0	0	0
TRINITY_DN107052_c0_g1_i1.p1	1.66362	3.36569	0.932841	0	0	0	0	0	0	0	0	0
TRINITY_DN10705_c0_g1_i1.p1	3.80946	6.60747	1.73942	1.33385	4.99743	2.85668	1.57044	4.39946	2.86602	27.9766	17.7699	9.75172
TRINITY_DN10705_c1_g1_i2.p1	0.614743	0	0.65185	0.489144	0	0.409582	0.049153	0	0.339903	0.281486	0.871101	0.131869
TRINITY_DN10705_c1_g1_i4.p1	1.25279	1.38426	1.95264	0.2559	1.58073	2.01145	1.24189	1.32858	0.977863	1.8797	2.15697	2.65914
TRINITY_DN10706_c0_g1_i1.p1	24.1342	20.7224	21.7055	41.6394	70.5471	53.1534	53.5943	63.2917	52.4011	15.5844	12.8236	22.5681
TRINITY_DN107077_c0_g1_i1.p1	0.286955	0.268205	0.509406	0.12574	0.051491	0.947772	0	0	0.079358	0	0	0
TRINITY_DN10707_c0_g1_i1.p1	6.59963	6.11186	6.91932	3.77069	5.6802	6.42518	6.31318	5.901	5.68318	7.09142	8.29073	7.99294
TRINITY_DN10708_c0_g1_i14.p1	5.43726	6.46164	7.89114	2.13645	11.8875	4.3098	6.90012	8.36584	7.06808	5.11358	7.07744	4.73578
TRINITY_DN107092_c0_g1_i1.p1	0.423274	0	0	0	0	0	0	0	0	0	0	0
TRINITY_DN1070_c1_g1_i1.p1	147.764	114.963	142.585	185.219	195.532	216.729	139.637	120.25	132.505	213.666	262.579	265.14
TRINITY_DN10710_c0_g1_i3.p1	2.2686	0.740988	2.04156	0.966193	4.34565	1.56712	1.31363	1.66185	1.19782	1.68936	2.26183	2.30389
TRINITY_DN10710_c0_g2_i1.p1	2.89191	2.46683	3.64009	1.54885	2.04498	2.58689	2.30404	2.91338	2.92224	1.32299	1.15513	1.32705
TRINITY_DN10710_c0_g3_i1.p1	3.62457	2.84135	4.80137	1.92405	3.27036	3.94862	2.77727	4.45565	2.47172	8.37112	10.833	9.82437
TRINITY_DN10711_c0_g1_i1.p1	127.181	121.687	156.683	119.572	179.061	152.273	92.8171	92.0022	108.781	147.193	131.503	131.435
TRINITY_DN10712_c0_g1_i1.p1	14.9314	13.3988	18.7723	16.6125	20.1145	19.9482	10.3624	12.6368	11.124	21.1847	23.7686	19.5829
TRINITY_DN10712_c1_g1_i2.p1	2.0878	2.67939	4.29671	3.55817	1.81964	7.9842	7.50108	5.7719	7.6203	41.1622	31.3822	46.155
TRINITY_DN107136_c0_g1_i1.p1	0.353123	0.155081	0.291815	0	0	0	0	0	0	0	0	0
TRINITY_DN107138_c0_g1_i1.p1	0.5045	0	0.518232	0	0	0	0	0	0	0	0	0
TRINITY_DN10713_c0_g1_i1.p1	8.42703	3.61305	7.55825	2.23244	1.92433	3.24511	0.251426	0.034056	0.538452	0	0	0
TRINITY_DN10713_c0_g1_i1.p3	12.4008	4.90682	8.03136	7.30448	5.49401	4.96467	0	0	2.37243	0	0	0
TRINITY_DN107148_c0_g1_i1.p1	0.691001	0.402863	1.52582	0	0.4614	0.07614	0	0	0.089156	9.44012	16.7434	8.24202
TRINITY_DN10714_c0_g1_i1.p1	0.81953	0.919028	1.02141	0	0	0	0	0	0	0	0	0
TRINITY_DN10715_c0_g2_i1.p1	0.239394	0	0.492875	0.186614	0.287894	1.00152	0	0	0	0	0	1.08223
TRINITY_DN10715_c0_g4_i4.p1	0.583042	2.23108	3.83444	5.50878	3.00812	8.57139	11.0147	14.0211	20.5301	4.53306	7.18684	8.63354
TRINITY_DN10715_c0_g4_i5.p1	0.236062	0.41506	0.249203	0	0	0.287712	0.26453	0	0	0.347414	0.48606	0
TRINITY_DN10715_c0_g4_i6.p1	3.88812	1.04524	4.57513	11.3788	10.0305	6.07556	20.7249	6.05621	15.8567	3.86024	5.44672	7.81591
TRINITY_DN107161_c0_g1_i1.p4	0.734324	0	0	0	0	0	0	0	0	0	0	0
TRINITY_DN10716_c0_g2_i2.p1	11.0667	5.51439	2.76361	9.7314	51.9975	13.7067	19.2357	17.4497	6.42557	1.9676	1.21467	1.66372
TRINITY_DN107171_c0_g1_i1.p1	0.657003	0	0.193561	0	0	0	0	0	0	0	0	0
TRINITY_DN107173_c0_g1_i1.p1	0.453715	0	0.310947	0	0	0	0	0	0	0	0	0
TRINITY_DN107182_c0_g1_i1.p1	0.768499	0.614209	0.568583	0	0	0	0	0	0	0	0	0
TRINITY_DN10719_c0_g2_i2.p1	12.1719	10.883	28.2516	1.24179	3.09286	11.3479	1.1661	0.197412	2.23412	0.089042	0.488656	0.397782
TRINITY_DN10719_c0_g2_i4.p1	5.79941	10.4883	13.8297	1.03188	0.474489	1.05649	0.083057	0.196852	0.065523	0.221944	0.040602	0
TRINITY_DN1071_c0_g1_i1.p1	82.7054	31.7777	62.4754	29.9599	26.6332	15.9333	7.07196	7.72671	7.69708	2.53249	4.36952	3.06171
TRINITY_DN1071_c0_g1_i1.p2	21.5915	21.5447	19.988	19.578	6.25231	21.9597	21.5982	19.6586	18.5606	43.8396	32.7261	35.5425
TRINITY_DN1071_c0_g2_i2.p1	21.2774	18.7904	19.6421	12.232	23.3367	33.5276	5.54029	9.74288	9.64597	4.14956	9.21641	6.13166
TRINITY_DN1071_c1_g1_i1.p4	147.101	144.972	169.486	226.348	316.462	202.312	88.9337	88.2611	117.037	111.975	122.278	130.892
TRINITY_DN107201_c0_g1_i1.p1	0.634911	1.88785	0	0	0.749614	0	0.78522	0	2.45659	0	0	0
TRINITY_DN10721_c0_g1_i1.p1	3.68704	10.4634	13.7624	0	0	0	0	0	0	0	0	0
TRINITY_DN10724_c0_g1_i1.p1	6.22408	7.29577	9.19178	7.99707	5.69387	8.47972	6.12539	5.51185	6.48679	9.67973	10.3546	12.2091
TRINITY_DN10725_c2_g1_i1.p1	66.9928	78.317	78.7524	20.3666	18.3013	38.95	25.1843	14.9576	39.1687	20.8919	15.0433	9.38339
TRINITY_DN10725_c3_g1_i1.p1	0.717326	0	0.369924	0	0	0	0	0	0	0	0	0
TRINITY_DN107267_c0_g1_i1.p1	0.525537	0	0.720152	0	0	0	0	0	0	0	0	0
TRINITY_DN107274_c0_g1_i1.p2	0.792827	0	0	0	0	0	0	0	0	0	0	0
TRINITY_DN10727_c0_g1_i1.p1	125.024	108.513	123.337	96.4059	283.19	171.238	133.842	187.065	147.792	112.33	134.811	145.085
TRINITY_DN10728_c0_g1_i1.p2	5.7472	6.88311	2.92956	0	0	0	0	0	0	0	0	0
TRINITY_DN10728_c0_g1_i2.p1	2.0829	2.59269	1.78292	0	0	0	0	0	0	0	0	0
TRINITY_DN10729_c0_g1_i2.p1	13.3338	15.6144	18.9156	6.05191	10.9189	13.3401	5.3762	10.1001	7.60947	11.6141	15.1714	11.6075
TRINITY_DN10729_c4_g1_i1.p1	571.104	1051.34	1011.51	58.0522	96.1234	138.77	114.088	126.273	349.877	10.7804	13.0098	5.61594
TRINITY_DN1072_c0_g1_i1.p1	690.673	435.282	712.413	856.475	895.563	1761.63	341.453	883.087	410.698	1277.93	1180.73	819.526
TRINITY_DN107308_c0_g1_i1.p1	0.327181	0	0.224689	0	0	0	0	0	0	0.7242	0.303909	0
TRINITY_DN10730_c0_g1_i7.p1	1.65986	1.98162	2.32692	0	0	0	0	0	0	0	0	0
TRINITY_DN10730_c0_g1_i8.p1	0.557449	2.06115	1.45342	0	0	0	0	0	0	0	0	0
TRINITY_DN107313_c0_g1_i1.p1	0.871022	0	0	0	0	0	0	0	0	0	0	0
TRINITY_DN107314_c0_g1_i2.p1	0.512287	0.380541	0	0	0	0	0	0	0	0	0	0
TRINITY_DN10731_c0_g2_i1.p1	2.70977	2.30712	3.74118	1.37533	3.92411	3.23438	2.14516	2.59032	2.44462	2.6423	3.35783	2.97764
TRINITY_DN10731_c0_g3_i1.p1	3.30401	3.20733	3.48716	5.60733	9.27094	11.0415	9.77923	10.1058	14.0249	0	0	0
TRINITY_DN107329_c0_g1_i1.p1	0.411514	0	0	0	0	0	0	0	0	0	0	0
TRINITY_DN107330_c0_g1_i1.p1	1.02878	0	0.845588	0	0	0	0	0	0	0	0	0
TRINITY_DN107333_c0_g1_i1.p1	0.80415	1.19263	0	0	0	0	0	0	0	0	0	0
TRINITY_DN10733_c0_g2_i1.p1	1.07727	0.265296	0	0.186614	0	0.801218	4.71697	3.05448	1.38738	1.21059	0	0.360743
TRINITY_DN10734_c0_g1_i2.p1	18.3404	28.9894	32.3527	14.1333	17.052	27.5602	21.1387	21.0362	27.5302	47.69	31.4067	45.0598
TRINITY_DN10734_c0_g1_i7.p1	12.2694	10.0953	13.0993	3.97296	3.67607	4.27778	1.9301	2.17275	2.54757	1.67275	2.2368	5.97936
TRINITY_DN10735_c0_g1_i3.p1	6.10934	3.14524	3.94485	4.17906	4.95874	4.89977	3.42325	2.05843	3.32188	4.48021	4.85407	5.59987
TRINITY_DN10737_c0_g1_i2.p1	2.80736	0	0	0	0.439947	0	0.150331	0.566273	0	0.825351	0	0
TRINITY_DN107384_c0_g1_i1.p1	0.423871	0	0	0	0	0	0	0	0	0	0	0
TRINITY_DN10739_c0_g1_i1.p3	20.5394	16.8615	22.1827	8.66823	12.5392	8.97149	14.835	7.90335	7.46502	27.5459	19.8997	21.5652
TRINITY_DN10739_c0_g1_i2.p1	8.64499	7.92433	10.0847	4.41745	8.10248	6.60189	5.37607	6.38338	6.71327	9.39272	9.76539	9.38174
TRINITY_DN1073_c0_g1_i3.p1	54.4297	49.5976	68.0832	161.059	681.463	193.891	62.1024	55.1858	59.3606	67.8057	84.3638	84.5784
TRINITY_DN1073_c1_g1_i1.p1	5.53847	6.65715	4.16767	0	0	0	0	0	0	0	0	0
TRINITY_DN1073_c2_g1_i1.p1	2.26737	1.82618	6.84783	1.35245	3.29456	1.20806	0.043484	0.899018	0.620336	245.777	621.137	724.312
TRINITY_DN107406_c0_g1_i1.p1	0.778109	0	0	0	0	0	0	0.300761	0	0.441913	0	0
TRINITY_DN10740_c0_g1_i2.p1	12.8264	11.5099	17.5835	6.11176	10.2925	15.61	13.631	25.9344	14.8187	20.5558	25.4359	20.8951
TRINITY_DN10740_c0_g1_i3.p1	1.10089	2.43235	0.412601	10.4145	1.33537	10.1848	1.47766	5.80832	1.16018	0.980884	0	0.295178
TRINITY_DN107415_c0_g1_i1.p1	1.7047	0	1.94751	0	0	0	0	0	0	0	0	0
TRINITY_DN10741_c0_g1_i1.p1	4.55218	3.62925	6.40325	1.84011	2.72291	5.49871	1.68799	1.53113	3.8919	5.74645	4.66935	5.41257
TRINITY_DN107422_c0_g1_i1.p1	0.518739	0	0.800594	0	0	0	0	0	0	0	0	0
TRINITY_DN10742_c0_g1_i17.p1	7.27306	5.64311	3.2339	14.3258	6.90365	21.744	4.64802	14.3976	3.33952	7.22039	8.87302	3.92905
TRINITY_DN10742_c0_g1_i7.p1	10.0975	8.85756	9.81634	5.54985	3.56678	7.52954	10.6045	16.0294	12.6886	28.2329	24.1012	12.9505
TRINITY_DN10742_c6_g1_i1.p1	1.8459	0.884487	0.74568	0	0	0	0	0	0	0	0	0
TRINITY_DN10742_c8_g1_i3.p1	4.8447	10.2858	4.73982	4.36829	7.08233	4.67661	1.99886	3.19508	2.23474	7.70369	5.09195	6.33099
TRINITY_DN107432_c0_g1_i1.p1	0.436241	1.2066	0.224689	0	0	0	0	0	0	0	0	0
TRINITY_DN10743_c0_g1_i1.p1	1.38736	1.01287	1.8217	0.89782	1.92931	1.68794	1.29788	1.37348	1.31023	4.14103	5.28298	3.55341
TRINITY_DN107440_c0_g1_i1.p1	0.416887	1.36726	0.215642	0	0	0	0	0	0	0	0	0
TRINITY_DN10744_c0_g1_i1.p1	8.21779	6.51797	7.9981	8.36111	9.7232	9.34078	10.0426	10.6197	11.1825	11.0571	11.2585	8.00406
TRINITY_DN10744_c0_g1_i6.p1	5.30427	4.20134	5.36381	5.12953	8.61918	4.508	9.30238	6.50532	6.18764	12.4255	9.93278	6.51522
TRINITY_DN10745_c0_g1_i1.p2	11.2373	8.46103	9.46147	7.21488	7.76653	12.011	14.5577	18.5231	12.8979	28.2713	32.1705	36.2824
TRINITY_DN10745_c0_g1_i1.p1	4.47031	3.99699	5.0024	2.82342	5.41693	5.85329	4.244	4.48944	4.21085	6.91876	8.75549	6.61703
TRINITY_DN10745_c0_g1_i5.p1	7.65365	4.86315	5.31015	2.03107	14.4093	6.38914	5.42073	6.83301	3.21046	14.0516	12.0598	7.86947
TRINITY_DN10745_c1_g1_i3.p1	2.65816	5.21045	5.34736	1.96444	3.80754	3.9529	3.10099	7.58117	5.25834	5.55409	7.28627	5.52409
TRINITY_DN10745_c1_g1_i8.p1	3.34344	2.19408	3.4367	0.878479	2.30151	2.91445	3.22883	3.79765	2.77379	5.80647	8.84826	6.69449
TRINITY_DN10745_c2_g1_i3.p2	20.1747	28.8849	37.1591	0	0.654903	7.01452	12.0078	15.9351	9.12431	26.4616	15.8848	26.2816
TRINITY_DN107464_c0_g1_i1.p1	0.269738	0.295933	0	0	0	0	0	0	0	0	0	0
TRINITY_DN107469_c0_g1_i1.p1	1.02878	0	1.26838	0	0	0	0	0.475463	0	0	0	0.633114
TRINITY_DN10746_c0_g1_i1.p1	5.32292	7.58941	9.48029	3.00922	11.6071	7.42024	5.09335	7.27095	6.54699	6.46994	9.92347	9.45727
TRINITY_DN10746_c0_g1_i2.p1	10.1891	9.7049	14.761	4.31051	11.4875	7.88717	9.55187	14.3239	8.42748	17.5721	13.0581	13.1527
TRINITY_DN10747_c0_g1_i4.p1	2.53767	1.73641	1.20044	0.919241	3.22197	4.27466	4.57234	5.40375	2.63612	0.669486	2.75361	6.61085
TRINITY_DN10747_c0_g1_i6.p1	58.1131	43.6922	108.517	110.035	95.7062	145.839	68.1269	49.9681	109.133	66.344	84.1139	98.7674
TRINITY_DN10747_c0_g2_i1.p1	1.21629	0.66848	0.313947	0.469824	3.64346	3.03139	0	0.52986	0	0.704477	0.202077	0.216709
TRINITY_DN107483_c0_g1_i1.p1	2.51364	1.59178	4.42056	0.933068	3.31078	4.00609	1.62136	0.833153	5.78076	2.01764	3.3692	1.08223
TRINITY_DN10748_c0_g1_i1.p1	22.8603	23.9706	29.4888	25.6883	36.7365	36.1387	29.5403	30.5605	31.9463	46.8089	50.3472	62.7359
TRINITY_DN10748_c2_g1_i1.p1	3.57851	3.20106	3.46656	6.38129	25.9314	4.47835	2.72359	3.71278	2.61289	3.22357	3.61972	3.73039
TRINITY_DN10748_c2_g1_i2.p1	7.15437	6.93555	10.2169	17.5207	47.3201	13.1899	10.4885	2.8268	9.01524	12.8147	4.67407	3.78417
TRINITY_DN107497_c0_g1_i1.p1	0.734324	0	0	0	0	0	0	0	0	0	0	0
TRINITY_DN10749_c0_g1_i2.p1	4.01112	2.98343	3.30244	2.98453	3.89196	1.77184	3.01318	2.62505	2.40927	2.17276	3.21995	2.41862
TRINITY_DN10749_c1_g1_i5.p1	6.97555	45.2834	9.44795	2.04995	1.60816	4.68401	0.78674	0.251551	0.558218	7.1978	3.62338	2.99722
TRINITY_DN1074_c0_g1_i1.p1	11.2773	8.35184	8.15748	6.30129	15.4567	9.03734	4.59737	3.88411	5.02782	5.77153	4.57509	5.81067
TRINITY_DN1074_c1_g1_i7.p1	7.81578	6.88095	6.33759	6.50443	8.36012	4.25961	6.55427	9.56855	7.96391	5.5107	2.94029	5.08832
TRINITY_DN10750_c0_g1_i1.p1	3.46283	4.19289	7.9042	1.72332	8.043	0.692497	8.15459	76.3426	31.6611	1.97083	2.3523	1.75139
TRINITY_DN10750_c0_g1_i22.p1	17.3055	12.0609	22.7503	11.811	16.7311	21.6546	18.5288	104.213	56.3133	12.0361	20.2207	11.9953
TRINITY_DN10750_c0_g1_i22.p2	46.0542	35.0674	47.1297	58.7308	16.8078	206.34	36.0594	54.3685	30.4153	76.1461	73.604	56.2048
TRINITY_DN107518_c0_g1_i1.p1	0.5361	8.94471	0.550919	0	2.85548	4.08046	2.99298	0	1.04064	0	0	0
TRINITY_DN10751_c0_g1_i3.p1	1.99873	1.47475	2.28744	1.55555	3.75255	2.96932	9.84207	14.4307	6.864	7.02688	6.51163	7.33662
TRINITY_DN107523_c0_g1_i1.p1	0.28602	0	0	0	0	0	0	0	0	0	0	0
TRINITY_DN107535_c0_g1_i1.p1	0.763422	0.241319	0.674066	0.339366	1.7126	0.182207	0.134242	0.253109	0.421341	1.0863	1.51954	0.325147
TRINITY_DN10754_c0_g1_i3.p1	43.2635	37.5243	55.2443	57.5852	12.7846	48.7182	31.5862	25.8208	31.5903	47.9826	29.7896	33.1374
TRINITY_DN107565_c0_g1_i1.p1	0.164443	0	0	0	0	0	0	0	0	0	0	0
TRINITY_DN107566_c0_g1_i1.p1	0.276366	1.22914	1.70402	0	0	0	0	0	0	0	0	0
TRINITY_DN10756_c0_g1_i1.p1	4.18175	6.19455	4.4104	0	0	0	0	0	0	0	0	0
TRINITY_DN10757_c0_g1_i1.p1	4.41758	3.36855	4.81743	3.12965	2.40711	5.92664	2.07766	1.9462	2.15933	1.21137	1.95206	1.77159
TRINITY_DN107589_c0_g1_i1.p1	0.350358	0	0	0	0	0	0	0	0	0	0	0
TRINITY_DN10758_c0_g1_i10.p1	2.8814	1.86725	2.08852	0.898378	0.676858	4.83604	2.608	5.13136	4.79253	0.893333	0.113457	0.489677
TRINITY_DN10758_c0_g1_i15.p1	5.76569	3.02931	5.00801	1.33097	2.50796	3.71836	1.65962	4.95946	5.71727	0	0	0
TRINITY_DN1075_c0_g1_i10.p1	77.391	282.633	206.888	2.67218	3.06709	43.2182	3.37414	47.1574	17.2338	0	1.58309	0
TRINITY_DN107601_c0_g1_i1.p1	1.02988	0.378164	0.354172	0	0	0	0	0	0	0	0	0
TRINITY_DN10760_c0_g1_i2.p1	1.38772	1.33783	1.95186	0.515945	1.6617	4.07417	0.759105	2.24878	1.57587	0.587187	1.20317	0.98106
TRINITY_DN10760_c0_g2_i1.p1	1.32546	0.575011	2.78847	0.234513	2.7648	3.07586	0.924287	1.33493	0.829015	0.109856	0.405145	0.220233
TRINITY_DN107620_c0_g1_i1.p1	0.265045	0.389507	3.82752	0	0	0	0	0	0	0	0	0
TRINITY_DN107624_c0_g1_i1.p1	0.545301	1.2066	0	0	0	1.27545	0.536968	0	0.632011	0	0	0
TRINITY_DN10762_c0_g1_i1.p1	4.95446	13.2706	3.32195	0	0	0	0	0	0	0	0	0
TRINITY_DN107632_c0_g1_i1.p1	0.662159	0	0	0	0	0	0	0	0	0	0	0
TRINITY_DN10763_c0_g1_i1.p1	2.05544	1.66601	2.60084	0.713783	1.28151	1.70393	0.205584	0.14041	0.584222	0.119842	0.110684	0.10318
TRINITY_DN107653_c0_g1_i1.p1	0.260008	0	1.60288	0	0	0	0	0	0	0	0	0
TRINITY_DN107658_c0_g1_i1.p1	0.423871	0	0	0	0	0	0	0	0	0	0	0
TRINITY_DN10765_c0_g1_i1.p1	15.5207	11.8354	17.3367	3.0668	6.67015	9.17663	10.5102	12.0652	14.2893	5.99726	3.21173	5.25539
TRINITY_DN107667_c0_g1_i1.p1	0.499591	4.08163	0	0	0	1.12041	0.205518	0	0	0	0	0
TRINITY_DN10766_c0_g1_i11.p1	0.863089	0.789836	0.88265	0	0	0	0	0	0	0	0	0
TRINITY_DN10766_c0_g1_i8.p1	0.605116	0.457424	1.24467	0	0	0	0	0	0	0	0	0
TRINITY_DN10767_c0_g1_i5.p1	19.8326	26.0687	54.0349	12.2117	6.85082	13.4294	45.3417	39.5788	45.6052	58.824	13.5697	18.6597
TRINITY_DN10767_c1_g1_i1.p1	1.58067	3.99883	3.42631	0	0	0	0	0	0	0	0	0
TRINITY_DN10767_c3_g1_i1.p1	10.7753	10.7839	17.279	0	0	0	0	0	0	0	0	0
TRINITY_DN10768_c0_g1_i10.p1	11.3524	12.5583	7.09891	28.2704	3.14052	13.0996	19.721	47.749	14.5835	6.21895	10.5294	8.87359
TRINITY_DN10769_c0_g1_i2.p1	9.6052	7.89006	11.3044	7.14661	4.84849	11.1399	6.78428	8.03846	8.27102	11.384	10.9731	10.8734
TRINITY_DN1076_c0_g1_i12.p1	67.8637	62.021	56.5098	68.3011	128.048	68.1966	53.3643	55.8754	41.878	15.2487	16.4368	14.7679
TRINITY_DN1076_c1_g1_i1.p2	24.1981	15.4822	28.2962	11.1386	38.1687	25.1559	24.0636	25.2353	23.9656	20.356	16.8486	13.4938
TRINITY_DN1076_c1_g1_i1.p1	45.2866	43.8409	43.4693	48.5459	162.34	42.4991	49.8097	62.29	50.2234	24.3479	33.0435	19.1679
TRINITY_DN1076_c2_g1_i3.p2	15.5258	11.6506	18.1362	11.6211	16.6345	15.3804	13.5013	15.99	13.0653	20.8147	26.4775	26.0334
TRINITY_DN1076_c3_g1_i1.p1	18.2053	20.5816	17.4653	11.7678	8.05681	10.9339	18.6156	19.0171	16.9652	22.9685	18.8883	21.7005
TRINITY_DN10771_c0_g1_i1.p1	0.64534	0.510197	0.638165	0.499576	1.36527	0.538525	0.541016	0.668219	0.238313	0.237907	0.462335	0.608259
TRINITY_DN10771_c0_g2_i1.p1	1.1831	1.32216	1.25917	0.342597	0.484715	1.21258	0.785624	1.56275	0.99075	0.611968	1.26044	1.53433
TRINITY_DN10772_c0_g1_i1.p1	23.2237	41.0984	23.5205	0	0	0	0	0	0	0	0	0
TRINITY_DN107731_c0_g1_i1.p1	0.706451	0.628086	1.16224	0	0	0	0	0	0	0	0	0
TRINITY_DN10773_c3_g1_i1.p2	3.92971	6.54748	9.55854	1.21427	49.4273	0	2.10278	0.717489	0	8.44624	11.853	7.63319
TRINITY_DN10773_c3_g1_i2.p1	3.23457	0	1.90141	12.6231	31.5184	0.260222	7.26387	20.0897	5.6851	2.38497	2.28872	1.0466
TRINITY_DN10773_c3_g2_i1.p2	1.99534	0	2.92941	0.450697	1.70506	0	0	0	0	0	0	0
TRINITY_DN10775_c1_g1_i1.p1	6.03342	1.81908	7.56243	1.53578	0.453167	2.10317	0.874936	0.439035	1.70489	1.05647	0.816138	1.59329
TRINITY_DN10775_c1_g3_i2.p1	14.8396	12.2831	17.954	2.95664	2.05414	5.06103	5.92105	3.05276	4.45528	8.76092	5.89371	8.76394
TRINITY_DN10775_c2_g1_i1.p1	1.39064	0.50136	0.156974	0	0	0	0	0	0	0	0	0
TRINITY_DN10775_c3_g1_i3.p1	5.29302	7.80867	13.7351	0	0	0	0	0	0	0	0	0
TRINITY_DN10775_c3_g2_i1.p1	0.946848	2.40346	1.94783	0	0	0	0	0	0	0	0	0
TRINITY_DN107764_c0_g1_i1.p1	0.333406	0	0	0	0	0	0	0	0	0	0	0
TRINITY_DN107785_c0_g1_i1.p1	0.706787	0	0.364526	0	0	0	0	0	0	0	0	0
TRINITY_DN107794_c0_g1_i1.p3	0.367251	6.70534	2.15133	0.094271	1.51805	2.94153	1.05319	0	1.53895	0	0	0
TRINITY_DN10779_c6_g1_i1.p1	224.242	197.384	217.606	79.1277	58.2196	198.866	608.255	650.759	617.827	522.284	696.756	714.322
TRINITY_DN1077_c0_g1_i4.p1	31.1667	29.4459	29.4547	23.1056	9.52399	26.6201	26.4217	28.0345	28.7637	76.6907	60.2441	64.6968
TRINITY_DN1077_c0_g2_i1.p1	25.9129	30.1281	32.0797	50.2547	50.0978	41.0178	22.3948	15.3972	17.6449	11.9038	10.7424	9.59862
TRINITY_DN10781_c0_g1_i1.p2	8.07199	7.86134	17.6199	10.7539	9.24304	21.3177	14.0655	14.5485	14.1834	16.5118	34.9385	21.2942
TRINITY_DN107820_c0_g1_i1.p1	3.82759	1.24054	8.94297	4.08293	0.945883	5.0278	0.889307	1.49774	3.86323	5.37558	6.47726	13.7107
TRINITY_DN107836_c0_g1_i1.p1	0.464485	0	0	0	0	0	0	0	0	0	0	0
TRINITY_DN10783_c0_g1_i1.p1	12.6192	13.56	12.5404	7.02434	8.41928	7.8692	9.52402	13.3256	11.6195	9.60044	13.0576	10.9253
TRINITY_DN107848_c0_g1_i1.p1	0.634911	0	0	0	0	0	0	0	0	0	0	0
TRINITY_DN10784_c1_g1_i3.p1	12.4554	19.8574	23.0572	0	0	11.2068	15.9223	25.8689	19.0503	1.30164	0.537255	1.7564
TRINITY_DN10784_c1_g1_i5.p1	0.662745	0	0	0.728191	0	0.237953	0	0	0.303367	0	0	0
TRINITY_DN107856_c0_g1_i1.p1	0.37543	0	0.387123	0	0	0	0	0	0	0	0	0
TRINITY_DN107859_c0_g1_i1.p1	0.979099	0	0	0	0	0	0	0	0	0	0	0
TRINITY_DN107861_c0_g1_i1.p1	0.413997	0	0.213299	0	0	0	0	0	0	0	0	0
TRINITY_DN107863_c0_g1_i1.p1	0.5045	0	0	0	0	0	0	0	0	0	0	0
TRINITY_DN107865_c0_g1_i1.p2	0.411514	0	0	0	0	0	0	0	0	0	0	0
TRINITY_DN107867_c0_g1_i1.p2	1.46865	1.09041	0	1.15937	0	14.894	6.67113	0	3.3214	0	0	0
TRINITY_DN10786_c0_g1_i1.p1	1.46155	3.12043	1.86108	0	0	0	0	0	0	0	0	0
TRINITY_DN107876_c0_g1_i1.p1	0.704501	0	0	0	0	1.57136	0	0	0.453633	0	0.659698	0
TRINITY_DN107879_c0_g1_i1.p1	1.00097	0.16931	0.317967	0	0	0.767743	0.757331	0	0.148837	0	0	0
TRINITY_DN107881_c0_g1_i1.p1	0.414646	0	0	0	0	0	0	0	0	0	0	0
TRINITY_DN1078_c0_g1_i1.p1	18.3255	12.6983	19.714	15.2311	6.99828	16.2506	10.8208	11.4544	12.9488	8.93062	6.6063	3.29741
TRINITY_DN10790_c0_g1_i1.p2	9.1137	24.4489	11.5635	4.23505	0.951827	5.44062	2.32787	6.80118	1.56095	3.45399	0	0
TRINITY_DN10790_c0_g1_i5.p1	8.65703	21.2847	16.1027	2.38155	1.75174	3.68704	12.9894	49.0126	22.4809	17.0239	4.1737	8.33403
TRINITY_DN10791_c0_g1_i2.p1	23.8309	17.8791	20.4045	24.7325	122.186	45.1629	62.2619	50.2192	58.8852	16.3673	15.8154	20.7261
TRINITY_DN10791_c0_g1_i3.p1	2.69004	2.92572	3.41357	3.65837	4.95293	4.28594	8.00441	11.2701	9.43568	10.2387	11.1642	14.6162
TRINITY_DN107924_c0_g1_i1.p1	0.6921	2.05715	0	0	0	0	0	0	0	0	0	0
TRINITY_DN10792_c0_g1_i2.p3	3.39287	2.50421	3.4941	1.93711	1.50011	0.756288	2.08851	0.262438	2.185	0.755673	0.316454	1.01599
TRINITY_DN10792_c0_g1_i2.p2	3.20366	4.40573	3.96787	2.4771	0.490965	1.1985	0.393913	2.60468	0.464091	0.50003	0.42865	0
TRINITY_DN10792_c0_g1_i2.p1	1.84644	5.06271	2.99836	2.03341	0.978441	1.2031	0.405289	0.613059	0.510073	1.38735	0.344611	0.185116
TRINITY_DN10792_c0_g1_i2.p4	4.06971	7.95889	2.21794	4.66534	3.16683	2.60396	1.62146	1.11072	1.15615	4.03529	0.33692	0
TRINITY_DN10792_c0_g1_i7.p1	2.64864	0.294014	0.817338	0.827729	1.42646	0	3.26359	0	2.30223	1.80927	0.375938	0
TRINITY_DN10792_c0_g2_i2.p3	3.59523	12.4236	15.518	0	5.10686	0.908131	12.8755	0.416123	18.7623	7.43948	3.5814	1.11114
TRINITY_DN10792_c0_g2_i2.p1	1.58062	7.82823	5.88619	0.236417	0	0.356729	6.94738	0.036093	8.74014	0	0	0
TRINITY_DN10792_c1_g2_i2.p1	1.52864	0.128744	3.28266	2.3531	0.584142	1.07128	0.794851	0.136679	0.227443	0	0.303473	0.163246
TRINITY_DN10793_c0_g1_i1.p1	21.3081	18.7476	19.7391	20.7105	15.5792	23.0361	28.4485	43.1362	31.0311	22.7094	26.2824	25.6014
TRINITY_DN10793_c1_g1_i1.p1	19.5357	21.0182	18.8347	63.9933	78.7727	66.9459	71.0912	70.8192	45.9364	37.0445	37.9873	39.6084
TRINITY_DN107950_c0_g1_i1.p1	0.657003	0	0.580684	0	1.25631	0	0	0	0	0.302741	0	0.549105
TRINITY_DN10795_c0_g1_i1.p1	2.69906	3.51179	2.45246	0	0	0	0	0	0	0	0	0
TRINITY_DN10795_c0_g2_i8.p2	82.5234	67.9026	86.2588	43.3313	26.7037	107.732	47.9398	41.2556	59.2805	58.2347	54.3126	57.6378
TRINITY_DN107977_c0_g1_i1.p1	0.455112	0	0	0	0	0	0	0	0	0	0	0
TRINITY_DN10797_c0_g1_i15.p1	66.1387	15.0384	25.2272	7.20637	50.2575	16.2035	28.3065	24.0974	65.0796	11.7545	14.7707	20.7411
TRINITY_DN10797_c0_g1_i26.p1	7.91908	4.8169	5.96132	2.15474	2.16776	4.14886	6.2371	6.13513	6.67438	5.80374	6.79862	8.75962
TRINITY_DN10798_c0_g1_i1.p1	7.1843	6.02411	7.77114	6.74849	1.65947	7.62975	5.8972	2.91356	5.5459	5.19667	14.2685	3.54284
TRINITY_DN1079_c1_g1_i5.p1	883.052	775.961	777.735	2801.4	2633.69	1692.28	1000.62	1018.37	971.206	876.933	902.311	833.15
TRINITY_DN1079_c2_g1_i1.p1	40.414	59.6275	52.1962	45.7305	29.8384	57.0499	162.574	193.337	117.669	11.0875	11.3986	19.626
TRINITY_DN107_c0_g1_i1.p1	79.6324	62.0496	85.9541	86.8273	119.768	98.3712	48.7668	56.3064	50.9951	64.0434	77.3619	75.8324
TRINITY_DN107_c0_g1_i5.p1	91.8644	81.6869	105.625	113.572	216.987	107.148	79.264	76.2786	80.3973	134.892	150.273	141.366
TRINITY_DN107_c1_g1_i1.p1	36.1179	26.9407	38.9281	63.36	70.8049	51.1335	110.869	45.1433	116.734	14.0129	18.211	20.1509
TRINITY_DN107_c1_g2_i1.p1	12.2232	7.94678	11.2046	9.26534	7.91351	10.1374	12.2448	8.82328	13.0198	0.401063	0.220445	0.478686
TRINITY_DN108005_c0_g1_i1.p1	0.478789	0	0	0	0	0	0	0	0	0	0	0
TRINITY_DN108007_c0_g1_i1.p1	0.812319	0	0	0	0	0	0	0	0	0	0	0
TRINITY_DN10802_c0_g1_i1.p1	13.3089	7.33094	13.8364	6.27944	12.4295	7.91529	4.78224	5.34598	5.01799	16.8437	19.1034	19.762
TRINITY_DN10802_c1_g1_i10.p1	9.0308	16.3275	10.2022	19.0895	25.7522	18.9193	42.2469	31.5139	25.4334	4.60498	1.20446	4.38091
TRINITY_DN10802_c1_g1_i6.p1	10.1677	12.7213	8.19369	77.4617	25.248	10.1664	33.909	18.0578	16.1321	6.83522	4.79019	8.16645
TRINITY_DN108036_c0_g1_i1.p1	0.355453	0.332973	0.210152	0	0	0	0	0	0	0	0	0
TRINITY_DN108043_c0_g1_i1.p1	1.08878	0	0	0	0	0	0	0	0	0	0	0
TRINITY_DN10805_c0_g1_i3.p1	2.85002	2.4522	2.11425	0.215572	2.43966	3.01838	1.72908	1.31002	0.272514	17.0922	23.163	25.3542
TRINITY_DN108060_c0_g1_i1.p1	0.282581	0.942129	0	0	0	0	0	0	0	0	0	0
TRINITY_DN10806_c2_g1_i3.p1	1.36309	1.04847	1.73423	0.804868	0.524393	1.49402	0.576102	0.853496	0.937506	3.02259	2.94612	5.14128
TRINITY_DN108076_c0_g1_i1.p3	0.712769	0	0	0	0	0	0	0	0	0	0	0
TRINITY_DN10807_c0_g1_i26.p2	1.52551	1.0649	2.70949	0.045886	0	0.626539	0	0.09353	0.038916	0.025885	0.119165	0.129516
TRINITY_DN10807_c0_g1_i38.p1	2.52676	1.52292	4.69985	0.205274	0.147708	0.901652	0.079732	0.104732	0.154943	0.216129	0.352813	0.179123
TRINITY_DN108082_c0_g1_i1.p1	0.341524	0	0	0	0	0	0	0	0	0	0	0
TRINITY_DN108089_c0_g1_i1.p1	0.324709	0	0	0	0	0	0	0	0	0	0	0
TRINITY_DN10809_c0_g1_i2.p1	1.07805	0.81539	1.01856	0.355371	0.708279	0.973071	0.511623	0.109025	0.187369	0.384845	1.06321	1.02862
TRINITY_DN10809_c0_g1_i4.p1	1.82754	1.46131	2.3595	2.46274	2.21103	1.64662	1.57022	2.2848	1.52219	1.44029	2.82171	2.47164
TRINITY_DN1080_c0_g1_i1.p1	4.89771	12.3301	8.27395	0.753464	0	1.53893	8.55264	11.1575	10.0996	3.45076	0.713456	0.250205
TRINITY_DN1080_c0_g1_i3.p1	5.56685	10.1823	7.07556	0.602608	0.103376	1.44583	7.78521	9.86873	6.90679	5.90811	0.88197	1.93324
TRINITY_DN1080_c0_g2_i2.p1	10.1771	10.8499	18.7176	2.5372	7.16026	19.8446	26.3142	40.2655	23.6407	44.1717	11.3693	26.8952
TRINITY_DN1080_c3_g1_i1.p1	43.2276	28.7766	35.4956	34.4251	27.33	45.7905	41.2726	64.8237	45.5982	56.1238	61.1912	67.6711
TRINITY_DN108106_c0_g1_i1.p1	0.464485	0	0	0	0	0	0	0	0	0	0	0
TRINITY_DN10810_c0_g1_i2.p1	18.9405	12.542	13.87	4.91625	11.092	7.64361	11.7312	11.5723	9.33417	13.8956	11.6326	16.1577
TRINITY_DN108165_c0_g1_i1.p1	0.397295	1.17606	1.36223	0	0	0	0	0	0	0	0	0
TRINITY_DN10816_c0_g1_i4.p1	11.109	9.20957	12.8208	7.90037	30.0054	18.7575	9.55257	15.1615	13.026	26.6823	26.8566	25.2321
TRINITY_DN10816_c2_g1_i1.p1	3.18394	2.31219	3.40067	2.35801	0.513211	2.33812	1.95544	3.70798	2.54634	0.970353	2.03689	2.41251
TRINITY_DN10817_c3_g1_i1.p1	0.689151	0	0	0	0	0	0	0	0	0	0	0
TRINITY_DN108180_c0_g1_i1.p1	0.475179	1.05897	0	0	0	0	0	0	0	0	0	0
TRINITY_DN108181_c0_g1_i1.p1	0.423274	0	0	0	0	0	0	0	0	0	0	0
TRINITY_DN108183_c0_g1_i1.p1	0.353394	0	0.182263	0	0	0.294231	0.108664	1.64142	1.5366	7.88208	4.3122	1.02579
TRINITY_DN10819_c0_g1_i5.p1	4.20385	3.86204	6.32531	2.14447	3.73904	2.87478	2.63764	2.68153	2.65344	8.32461	8.58021	7.37892
TRINITY_DN1081_c0_g1_i1.p1	150.398	96.3718	82.4696	102.036	86.0599	52.1932	42.5929	19.9182	56.8648	6.66761	5.50535	6.61085
TRINITY_DN108207_c0_g1_i1.p1	0.343292	0.189082	0.177086	0.930223	2.41229	0.714235	0.211097	0	0.331725	0.271794	0.231795	0
TRINITY_DN108210_c0_g1_i1.p1	0.871022	0.485548	0.894805	0	0	0	0	0	0	0	0	0
TRINITY_DN108211_c0_g1_i1.p1	1.40071	0	0.822438	0	0	0	0	0	0	0	0	0
TRINITY_DN108216_c0_g1_i1.p1	0.417182	0	0.172193	0	0.204201	0	0	0	0	0	0	0
TRINITY_DN10821_c0_g1_i4.p1	9.42711	7.01574	9.81294	6.61476	6.78321	9.2669	11.118	14.8041	9.20956	0.584153	1.0155	0.550528
TRINITY_DN108234_c0_g1_i1.p1	0.610296	0	0	0	0	0	0	0	0	0	0	0
TRINITY_DN108243_c0_g1_i1.p1	1.42554	0	0	0	0	0	0	0	0	0	0	0
TRINITY_DN10824_c0_g2_i2.p1	2.21644	3.80877	2.08768	0	0	0	0	0	0	0	0	0
TRINITY_DN108271_c0_g1_i1.p1	0.508203	0.845669	0.522936	0	0	0	0	0	0	0	0	0
TRINITY_DN108281_c0_g1_i1.p1	0.622535	0	0	0	0	0	0	0	0	0	0	0
TRINITY_DN108286_c0_g1_i1.p1	0.5045	0	0	0	0	0	0	0	0	0	0	0
TRINITY_DN1082_c0_g1_i4.p1	45.396	40.8226	50.7622	39.6562	27.9692	92.443	67.7187	74.0748	78.2215	59.947	60.3869	58.2729
TRINITY_DN10830_c0_g1_i1.p1	5.8004	6.73006	12.0984	3.60939	4.21549	9.3087	5.14182	6.71008	7.05364	3.02991	5.3135	5.15029
TRINITY_DN108317_c0_g1_i1.p1	0.4614	0	0	0	0	0	0.571104	0	0	0.770369	0	2.11033
TRINITY_DN10831_c0_g1_i1.p1	4.67199	3.42323	3.64542	7.22548	5.05895	3.38397	2.72227	4.46337	3.0919	9.40167	14.5845	16.2196
TRINITY_DN10834_c0_g1_i1.p1	88.1856	72.8011	67.6318	92.5525	57.1176	71.866	51.2735	21.5341	76.1547	60.5354	109.356	237.516
TRINITY_DN10836_c0_g1_i1.p1	0.692006	0.449697	0.287377	0	0	0	0	0	0	0	0	0
TRINITY_DN108371_c0_g1_i1.p2	1.13725	2.5334	0.334016	19.8542	15.4329	12.4307	0	1.5084	1.88089	3.37075	0	2.99853
TRINITY_DN10837_c0_g1_i1.p1	20.5803	30.9452	13.2544	0	0	0	0	0	0	0	0	0
TRINITY_DN108386_c0_g1_i1.p1	1.32667	0	0	0	0	0	0	0	0	0	0	0
TRINITY_DN10839_c0_g1_i2.p1	3.77383	4.61946	2.87514	0	0	0	0	0	0	0	0	0
TRINITY_DN1083_c0_g1_i1.p1	96.3529	85.4323	69.3594	40.9636	22.1496	28.2749	56.6331	29.7032	49.1642	32.5949	15.1174	19.1264
TRINITY_DN1083_c0_g1_i2.p1	13.7212	11.0574	6.54319	8.6085	10.7905	9.27152	10.2631	7.36121	7.64613	8.25753	0.883701	0.400111
TRINITY_DN1083_c0_g1_i3.p1	17.8707	31.3707	18.8002	15.419	8.14729	18.7168	15.8821	5.571	19.5697	3.9366	0	3.49458
TRINITY_DN1083_c1_g1_i1.p1	33.7718	29.6881	39.5558	26.0585	60.0673	56.6074	32.3913	41.936	42.0369	48.6632	65.2191	62.8701
TRINITY_DN10840_c0_g1_i2.p1	5.12006	3.12591	4.99252	2.19955	3.47796	3.55634	4.75511	3.52892	3.6824	6.26491	5.61476	4.97914
[truncated: 47,301 more rows]

[truncated: 5 more sheets: Table S11, Table S12, Table S13, Table S14, Table S15]
